# Supplementary material for: Glycosphingolipid storage in Fabry mice extends beyond globotriaosylceramide and is affected by ABCB1 depletion
Source: Future Sci OA. 2016 Oct 13;2(4):FSO147. doi: 10.4155/fsoa-2016-0027 (PMC5242178; doi:10.4155/fsoa-2016-0027)
Supplement: Supplementary file 4 [file fsoa-02-147-s4.xlsx]

## Sheet: Supplementary Table 1
				Ceramides							MHC							DHC
	Sample	C16:0	C18:0	C20:0	C22:0	C24:0	C24:1	Sample	C16:0	C18:0	C20:0	C22:0	C24:0	C24:1	Sample	C16:0	C18:0	C20:0	C22:0	C24:0	C24:1
		ratio	ratio	ratio	ratio	ratio	ratio		ratio	ratio	ratio	ratio	ratio	ratio		ratio	ratio	ratio	ratio	ratio	ratio
	QC	0.74	1.45	0.422	1.26	1.86	3.06	QC	0.318	2.18	1.32	5.93	7.18	18.2	QC	0.11	0.25	0.0509	0.298	0.214	0.113
	QC	0.734	1.69	0.424	1.22	1.8	2.98	QC	0.297	2.16	1.28	5.68	6.92	17.6	QC	0.101	0.25	0.0515	0.284	0.202	0.106
	QC	0.738	1.6	0.425	1.17	1.73	2.87	QC	0.292	2.07	1.28	5.69	6.8	17.4	QC	0.103	0.241	0.0484	0.296	0.205	0.101
	QC	0.737	1.62	0.452	1.24	1.78	3.05	QC	0.303	2.19	1.32	5.9	7.24	18	QC	0.106	0.234	0.052	0.304	0.222	0.116
	QC	0.794	1.61	0.437	1.25	1.83	3.03	QC	0.291	2.45	1.27	5.68	7	17.4	QC	0.0949	0.243	0.0512	0.3	0.207	0.114
	QC	0.753	1.65	0.43	1.27	1.78	3.07	QC	0.286	2.02	1.22	5.51	6.8	17	QC	0.102	0.246	0.0517	0.296	0.209	0.111
	QC	0.783	1.7	0.437	1.25	1.8	3.12	QC	0.285	2.08	1.28	5.49	6.88	17.4	QC	0.104	0.257	0.0522	0.294	0.212	0.115
	QC	0.774	1.71	0.451	1.28	1.87	3.19	QC	0.279	2.05	1.27	5.69	6.99	17.7	QC	0.101	0.241	0.0527	0.308	0.223	0.112
	QC	0.806	1.9	0.45	1.23	1.75	3.05	QC	0.283	2.08	1.27	5.68	6.98	17.7	QC	0.0975	0.25	0.0528	0.305	0.218	0.113
	QC	0.794	1.8	0.459	1.21	1.78	3.08	QC	0.292	2	1.26	5.6	6.9	17.2	QC	0.105	0.242	0.0495	0.313	0.218	0.119
	QC	0.723	1.68	0.426	1.22	1.75	3.11	QC	0.298	2.09	1.32	5.76	7.23	18.2	QC	0.104	0.252	0.0553	0.321	0.242	0.12
	QC	0.795	1.81	0.437	1.27	1.78	2.99
	QC	0.767	1.74	0.454	1.24	1.74	3.18
	Average	0.764462	1.68923	0.438769	1.23923	1.78846	3.06	Average	0.293091	2.12455	1.28091	5.69182	6.99273	17.6182	Average	0.102582	0.246	0.0516545	0.301727	0.215636	0.112727
	stdev	0.0283949	0.112654	0.0130074	0.0298501	0.0435596	0.0848528	STDEV	0.010867	0.124367	0.0301511	0.136881	0.159254	0.391965	STDEV	0.00408578	0.00651153	0.00179297	0.0100508	0.011111	0.00544226
	CV(%)	3.71436	6.66898	2.96452	2.40876	2.43559	2.77297	CV(%)	3.70771	5.85384	2.35389	2.40487	2.27742	2.22477	CV(%)	3.98295	2.64696	3.47107	3.33108	5.15266	4.82781
	ratio: peak area of analyte/peak area of internal standard
	Internal Standard: Cer: 100ng of deuterated Cer(d18:1 22:0)d4); MHC: galactosylceramide (d18:1 8:0); DHC: deuterated lactosylceramide (d18:1 16:0) 500 ng; Gb3: C18D3 Gb3

## Sheet: Supplementary Table 2
				Ceramides						MHC						DHC
		C16:0	C18:0	C20:0	C22:0	C24:0	C24:1	C16:0	C18:0	C20:0	C22:0	C24:0	C24:1	C16:0	C18:0	C20:0	C22:0	C24:0	C24:1
		ratio	ratio	ratio	ratio	ratio	ratio	ratio	ratio	ratio	ratio	ratio	ratio	ratio	ratio	ratio	ratio	ratio	ratio
	LLOQ (low Limit of Quantification)	0.001	0.001	0.001	0.0005	0.001	0.0005	0.002	0.002	0.005	0.005	0.007	0.005	0.003	0.002	0.002	0.002	0.002	0.002
	HLOQ* (High Limit of Quantification)	15	15	15	10	10	10	10	10	10	10	20	20	2	2	2	2	1	1
	ratio: peak area of analyte/peak area of internal standard
	Internal Standard: Cer: 100ng of deuterated Cer(d18:1 22:0)d4); MHC: galactosylceramide (d18:1 8:0); DHC: deuterated lactosylceramide (d18:1 16:0) 500 ng; Gb3: C18D3 Gb3
	Gb3 Isoforms	C14:0	C16:0	C18:0	C20:0	C22:0	C24:0	C26:0	C16:1	C18:1	C20:1	C22:1	C24:1	C26:1	C22:2	C24:2	C24:1 OH	C14:0Me	C16:0Me	C18:0Me	C20:0Me	C22:0Me	C24:0Me	C22:1Me	C24:1Me
	LOD	0.027525	0.03027	0.01065	0.005925	0.007785	0.009882	0.022725	0.015825	0.02295	0.0178875	0.0216	0.01038	0.014046	0.010395	0.01005	0.0177	0.053505	0.005835	0.01614	0.0219	0.006885	0.04485	0.0066	0.010605
	LOQ	0.09175	0.1009	0.0355	0.01975	0.02595	0.03294	0.07575	0.05275	0.0765	0.059625	0.072	0.0346	0.04682	0.03465	0.0335	0.059	0.17835	0.01945	0.0538	0.073	0.02295	0.1495	0.022	0.03535

## Sheet: Supplementary Table 3
WT	Gb3								Brain																Heart																Kidney
		C14:0	C16:0	C18:0	C20:0	C22:0	C24:0	C26:0	C16:1	C18:1	C20:1	C22:1	C24:1	C24:2	C26:1	C22:2	d18:OHC24:1	C14:0	C16:0	C18:0	C20:0	C22:0	C24:0	C26:0	C16:1	C18:1	C20:1	C22:1	C24:1	C24:2	C26:1	C22:2	d18:OHC24:1	C14:0	C16:0	C18:0	C20:0	C22:0	C24:0	C26:0	C16:1	C18:1	C20:1	C22:1	C24:1	C24:2	C26:1	C22:2	d18:OHC24:1
	C14:0
	C16:0								0.749983			0.770455					0.280572		0.770455			-0.318603	-0.591536		0.932455				-0.195116						-0.27304	0.770455	-0.367144	-0.261279	-0.480169		0.0213544		-0.292401	-0.141369	-0.306058	-0.255836	-0.292401		-0.124941
	C18:0
	C20:0
	C22:0
	C24:0
	C26:0
Brain	C16:1		0.749983									0.574517					0.494186		0.574517			-0.288063	-0.609603		0.773649				0.00969038						-0.840354	0.574517	-0.888174	-0.834218	-0.940269		-0.607872		-0.84093	-0.760219	-0.858939	-0.83079	-0.84093		-0.476432
	C18:1
	C20:1
	C22:1		0.770455						0.574517								-0.333333		1			-0.847496	-0.942958		0.936741				-0.75838						-0.235222	1	-0.331	-0.18042	-0.373837		-0.19017		-0.333333	-0.0765162	-0.250227	-0.217267	-0.333333		0.420423
	C24:1
	C24:2
	C26:1
	C22:2
	d18:OHC24:1		0.280572						0.494186			-0.333333							-0.333333			0.690137	0.384316		0.0149976				0.863855						-0.44886	-0.333333	-0.429385	-0.508882	-0.499834		-0.113973		-0.333333	-0.500924	-0.468234	-0.452495	-0.333333		-0.97531
	C14:0
	C16:0		0.770455						0.574517			1					-0.333333					-0.847496	-0.942958		0.936741				-0.75838						-0.235222	1	-0.331	-0.18042	-0.373837		-0.19017		-0.333333	-0.0765162	-0.250227	-0.217267	-0.333333		0.420423
	C18:0
	C20:0
	C22:0		-0.318603						-0.288063			-0.847496					0.690137		-0.847496				0.93118		-0.629902				0.944259						0.202318	-0.847496	0.263993	0.131098	0.230382		0.376524		0.33009	0.0777863	0.196607	0.190282	0.33009		-0.678855
	C24:0		-0.591536						-0.609603			-0.942958					0.384316		-0.942958			0.93118			-0.842878				0.785696						0.438259	-0.942958	0.513064	0.377365	0.51405		0.478056		0.544296	0.298776	0.442849	0.42373	0.544296		-0.398492
	C26:0
Heart	C16:1		0.932455						0.773649			0.936741					0.0149976		0.936741			-0.629902	-0.842878						-0.482317						-0.378544	0.936741	-0.47487	-0.343407	-0.550746		-0.199907		-0.438983	-0.228163	-0.402637	-0.360551	-0.438983		0.0952297
	C18:1
	C20:1
	C22:1
	C24:1		-0.195116						0.00969038			-0.75838					0.863855		-0.75838			0.944259	0.785696		-0.482317										-0.129073	-0.75838	-0.0680937	-0.200602	-0.100833		0.0889694		0.00376182	-0.246701	-0.136079	-0.140601	0.00376182		-0.879387
	C24:2
	C26:1
	C22:2
	d18:OHC24:1
	C14:0
	C16:0		-0.27304						-0.840354			-0.235222					-0.44886		-0.235222			0.202318	0.438259		-0.378544				-0.129073							-0.235222	0.994324	0.997351	0.974475		0.915899		0.991096	0.986921	0.999276	0.999812	0.991096		0.552583
	C18:0		0.770455						0.574517			1					-0.333333		1			-0.847496	-0.942958		0.936741				-0.75838						-0.235222		-0.331	-0.18042	-0.373837		-0.19017		-0.333333	-0.0765162	-0.250227	-0.217267	-0.333333		0.420423
	C20:0		-0.367144						-0.888174			-0.331					-0.429385		-0.331			0.263993	0.513064		-0.47487				-0.0680937						0.994324	-0.331		0.987829	0.989957		0.893456		0.992691	0.964639	0.996432	0.992078	0.992691		0.515223
	C22:0		-0.261279						-0.834218			-0.18042					-0.508882		-0.18042			0.131098	0.377365		-0.343407				-0.200602						0.997351	-0.18042	0.987829		0.971456		0.8962		0.978785	0.992361	0.99738	0.997912	0.978785		0.611266
	C24:0		-0.480169						-0.940269			-0.373837					-0.499834		-0.373837			0.230382	0.51405		-0.550746				-0.100833						0.974475	-0.373837	0.989957	0.971456			0.821315		0.966974	0.934771	0.981924	0.970547	0.966974		0.557017
	C26:0
Kidney	C16:1		0.0213544						-0.607872			-0.19017					-0.113973		-0.19017			0.376524	0.478056		-0.199907				0.0889694						0.915899	-0.19017	0.893456	0.8962	0.821315				0.938814	0.91555	0.900934	0.918597	0.938814		0.275875
	C18:1
	C20:1		-0.292401						-0.84093			-0.333333					-0.333333		-0.333333			0.33009	0.544296		-0.438983				0.00376182						0.991096	-0.333333	0.992691	0.978785	0.966974		0.938814			0.963196	0.989065	0.989513	1		0.437752
	C22:1		-0.141369						-0.760219			-0.0765162					-0.500924		-0.0765162			0.0777863	0.298776		-0.228163				-0.246701						0.986921	-0.0765162	0.964639	0.992361	0.934771		0.91555		0.963196		0.98306	0.989798	0.963196		0.624632
	C24:1		-0.306058						-0.858939			-0.250227					-0.468234		-0.250227			0.196607	0.442849		-0.402637				-0.136079						0.999276	-0.250227	0.996432	0.99738	0.981924		0.900934		0.989065	0.98306		0.998594	0.989065		0.564556
	C24:2		-0.255836						-0.83079			-0.217267					-0.452495		-0.217267			0.190282	0.42373		-0.360551				-0.140601						0.999812	-0.217267	0.992078	0.997912	0.970547		0.918597		0.989513	0.989798	0.998594		0.989513		0.559265
	C26:1		-0.292401						-0.84093			-0.333333					-0.333333		-0.333333			0.33009	0.544296		-0.438983				0.00376182						0.991096	-0.333333	0.992691	0.978785	0.966974		0.938814		1	0.963196	0.989065	0.989513			0.437752
	C22:2
	d18:OHC24:1		-0.124941						-0.476432			0.420423					-0.97531		0.420423			-0.678855	-0.398492		0.0952297				-0.879387						0.552583	0.420423	0.515223	0.611266	0.557017		0.275875		0.437752	0.624632	0.564556	0.559265	0.437752
	C14:0
	C16:0		0.770455						0.574517			1					-0.333333		1			-0.847496	-0.942958		0.936741				-0.75838						-0.235222	1	-0.331	-0.18042	-0.373837		-0.19017		-0.333333	-0.0765162	-0.250227	-0.217267	-0.333333		0.420423
	C18:0
	C20:0		-0.292401						-0.84093			-0.333333					-0.333333		-0.333333			0.33009	0.544296		-0.438983				0.00376182						0.991096	-0.333333	0.992691	0.978785	0.966974		0.938814		1	0.963196	0.989065	0.989513	1		0.437752
	C22:0		0.096987						0.220855			-0.5446					0.955945		-0.5446			0.86888	0.629527		-0.217391				0.957109						-0.196515	-0.5446	-0.162791	-0.265835	-0.230376		0.112376		-0.0672707	-0.276938	-0.21357	-0.203088	-0.0672707		-0.923293
	C24:0		-0.0621427						-0.121078			-0.679496					0.785763		-0.679496			0.965288	0.824892		-0.411114				0.929656						0.171302	-0.679496	0.209219	0.0999035	0.141467		0.433647		0.299391	0.0774318	0.155998	0.16353	0.299391		-0.726373
	C26:0
Liver	C16:1		-0.179761						-0.746089			-0.348799					-0.157392		-0.348799			0.444495	0.596544		-0.387225				0.13806						0.952746	-0.348799	0.950088	0.930201	0.901228		0.979579		0.980689	0.924875	0.944507	0.951846	0.980689		0.285436
	C18:1
	C20:1
	C22:1
	C24:1		-0.422814						-0.324411			-0.903351					0.654676		-0.903351			0.991819	0.947215		-0.70664				0.942539						0.168231	-0.903351	0.24048	0.0983136	0.22448		0.30181		0.294293	0.0316778	0.16719	0.154367	0.294293		-0.671114
	C24:2
	C26:1
	C22:2
	d18:OHC24:1
	C14:0
	C16:0		-0.50656						-0.493893			-0.927964					0.509327		-0.927964			0.972511	0.990216		-0.781788				0.862444						0.343204	-0.927964	0.415563	0.277356	0.405343		0.431797		0.459493	0.205659	0.34443	0.329164	0.459493		-0.517899
	C18:0		-0.494859						-0.681219			-0.845346					0.288288		-0.845346			0.883891	0.970992		-0.765343				0.68253						0.619614	-0.845346	0.676573	0.563221	0.658282		0.67417		0.714681	0.50209	0.619546	0.608102	0.714681		-0.256638
	C20:0		-0.380779						-0.447399			-0.860595					0.553866		-0.860595			0.982133	0.9699		-0.688735				0.865497						0.380539	-0.860595	0.440273	0.313099	0.40899		0.518251		0.498981	0.257388	0.376165	0.368684	0.498981		-0.529571
	C22:0		-0.456126						-0.406058			-0.914879					0.590115		-0.914879			0.988472	0.971936		-0.739943				0.90836						0.258639	-0.914879	0.330297	0.19022	0.315331		0.374768		0.380737	0.122037	0.258251	0.244792	0.380737		-0.600052
	C24:0		-0.388682						-0.18123			-0.877953					0.740525		-0.877953			0.967758	0.882434		-0.654844				0.977824						-0.0118959	-0.877953	0.0632578	-0.0821341	0.0521785		0.134878		0.117255	-0.148959	-0.012404	-0.0260695	0.117255		-0.778246
	C26:0		-0.590877						-0.244203			-0.933964					0.606014		-0.933964			0.873332	0.847675		-0.774218				0.898897						-0.0928282	-0.933964	0.000254178	-0.154688	0.0296462		-0.0481149		0.022526	-0.246169	-0.0828176	-0.110002	0.022526		-0.703557
Lung	C16:1		0.0594341						-0.124123			-0.56816					0.735929		-0.56816			0.912	0.768339		-0.304623				0.847016						0.273748	-0.56816	0.294358	0.206264	0.207685		0.561787		0.393013	0.202277	0.253535	0.268981	0.393013		-0.637704
	C18:1		0.527587						-0.0658797			0.718828					-0.567324		0.718828			-0.574111	-0.50825		0.579905				-0.72877						0.503895	0.718828	0.412681	0.547679	0.352399		0.508802		0.41582	0.636412	0.487924	0.520047	0.41582		0.728326
	C20:1
	C22:1		-0.14733						-0.250674			-0.728325					0.697284		-0.728325			0.975633	0.880607		-0.492925				0.898494						0.288822	-0.728325	0.33041	0.218659	0.269165		0.517042		0.413132	0.188822	0.275823	0.280272	0.413132		-0.637635
	C24:1		-0.313241						-0.224413			-0.846726					0.734234		-0.846726			0.995912	0.908888		-0.61634				0.968823						0.114446	-0.846726	0.178884	0.0425961	0.148801		0.293125		0.24461	-0.0123255	0.109325	0.102014	0.24461		-0.735365
	C24:2		-0.798455						-0.629047			-0.997633					0.271828		-0.997633			0.825069	0.943769		-0.955787				0.716514						0.289846	-0.997633	0.385169	0.237586	0.43126		0.225066		0.382588	0.13221	0.305913	0.271938	0.382588		-0.357647
	C26:1
	C22:2		-0.466019						-0.391303			-0.921311					0.599893		-0.921311			0.987123	0.967745		-0.74467				0.916171						0.22903	-0.921311	0.302694	0.160511	0.290651		0.342233		0.351749	0.0903729	0.229317	0.21486	0.351749		-0.616498
	d18:OHC24:1		-0.11797						-0.133633			-0.722074					0.788229		-0.722074			0.978811	0.846008		-0.457837				0.950023						0.143913	-0.722074	0.18857	0.0717516	0.129389		0.390313		0.273883	0.0415366	0.130883	0.134964	0.273883		-0.744211
	C14:0
	C16:0		-0.0422961						-0.363032			-0.581166					0.515528		-0.581166			0.867583	0.813098		-0.392556				0.713087						0.533063	-0.581166	0.551143	0.472597	0.470847		0.758132		0.636001	0.464132	0.515568	0.528525	0.636001		-0.401651
	C18:0		0.390042						0.456867			-0.265947					0.977318		-0.265947			0.695139	0.386325		0.0871679				0.826581						-0.303969	-0.265947	-0.299992	-0.363981	-0.393687		0.0679375		-0.190717	-0.339049	-0.329106	-0.305015	-0.190717		-0.907105
	C20:0		0.679844						0.884069			0.22347					0.834127		0.22347			0.18238	-0.186511		0.537251				0.445055						-0.707491	0.22347	-0.735092	-0.735261	-0.816559		-0.364353		-0.647902	-0.675711	-0.732328	-0.702073	-0.647902		-0.788393
	C22:0		0.865012						0.685024			0.348242					0.694463		0.348242			0.191632	-0.143287		0.641495				0.31896						-0.265674	0.348242	-0.327112	-0.291494	-0.456981		0.13209		-0.216258	-0.198009	-0.301923	-0.254727	-0.216258		-0.541786
	C24:0		0.585235						0.450193			-0.0659796					0.867591		-0.0659796			0.578353	0.270719		0.269257				0.661599						-0.138446	-0.0659796	-0.163551	-0.189776	-0.285436		0.265186		-0.0437519	-0.134506	-0.17094	-0.134409	-0.0437519		-0.736376
	C26:0
Spleen	C16:1		-0.0744979						0.346447			0.443327					-0.43851		0.443327			-0.768201	-0.71407		0.270226				-0.594314						-0.600871	0.443327	-0.601576	-0.547538	-0.507958		-0.837272		-0.68961	-0.55699	-0.579738	-0.599428	-0.68961		0.294303
	C18:1		0.11242						0.352137			0.663048					-0.573899		0.663048			-0.923376	-0.863401		0.461904				-0.790289						-0.461983	0.663048	-0.491519	-0.397223	-0.420894		-0.680342		-0.573899	-0.377269	-0.446993	-0.455439	-0.573899		0.483034
	C20:1		0.280572						0.494186			-0.333333					1		-0.333333			0.690137	0.384316		0.0149976				0.863855						-0.44886	-0.333333	-0.429385	-0.508882	-0.499834		-0.113973		-0.333333	-0.500924	-0.468234	-0.452495	-0.333333		-0.97531
	C22:1		0.427133						0.897865			0.474547					0.29259		0.474547			-0.423023	-0.651826		0.577092				-0.101147						-0.96651	0.474547	-0.985185	-0.948173	-0.973932		-0.892317		-0.987009	-0.913781	-0.968594	-0.961846	-0.987009		-0.369124
	C24:1		0.510537						0.0157946			-0.0225476					0.469074		-0.0225476			0.499179	0.340491		0.18818				0.394713						0.424441	-0.0225476	0.381107	0.385594	0.250152		0.752106		0.488461	0.448436	0.391602	0.43121	0.488461		-0.272
	C24:2		-0.11169						-0.435173			-0.618752					0.46184		-0.618752			0.868635	0.842867		-0.452205				0.695974						0.580057	-0.618752	0.602728	0.520668	0.530497		0.777129		0.680483	0.505055	0.564975	0.574659	0.680483		-0.355516
	C26:1
	C22:2
	d18:OHC24:1		0.202286						0.727992			-0.133624					0.814536		-0.133624			0.293505	0.00445553		0.132942				0.591821						-0.871562	-0.133624	-0.844415	-0.904796	-0.855461		-0.669145		-0.798816	-0.909521	-0.877458	-0.87576	-0.798816		-0.889858
Fabry									Brain																Heart																Kidney
		C14:0	C16:0	C18:0	C20:0	C22:0	C24:0	C26:0	C16:1	C18:1	C20:1	C22:1	C24:1	C24:2	C26:1	C22:2	d18:OHC24:1	C14:0	C16:0	C18:0	C20:0	C22:0	C24:0	C26:0	C16:1	C18:1	C20:1	C22:1	C24:1	C24:2	C26:1	C22:2	d18:OHC24:1	C14:0	C16:0	C18:0	C20:0	C22:0	C24:0	C26:0	C16:1	C18:1	C20:1	C22:1	C24:1	C24:2	C26:1	C22:2	d18:OHC24:1
	C14:0
	C16:0			0.481106	0.707407	0.963152	0.666732	-0.0416596	0.770307	0.754974	0.440722	0.997575	0.895462	0.938962	-0.0253226	0.912912	0.101133		-0.765288	-0.245675	-0.577823	-0.0993743	-0.387422	-0.310585	-0.510359	-0.436495	-0.990013	-0.955075	0.0294047	-0.597163	-0.438089	-0.131784	-0.904956		-0.559805	-0.363036	-0.397446	0.0485936	0.371637	-0.166764	-0.248318	-0.844111	-0.266253	-0.224968	0.589464	0.607885	0.294277	-0.585731	-0.454884
	C18:0		0.481106		0.788644	0.314829	-0.018883	-0.371271	-0.0534178	0.886368	0.886675	0.429748	0.130094	0.246862	-0.14802	0.693893	-0.524682		0.19604	0.70899	-0.340169	0.554712	0.582895	0.553126	0.223777	0.343944	-0.527435	-0.699533	0.596871	0.290807	0.134141	0.508566	-0.0702653		-0.488351	0.456923	0.320468	0.0847214	0.629385	0.629957	-0.193646	-0.235946	-0.123653	-0.541858	-0.418908	-0.162466	-0.61362	-0.188229	-0.800514
	C20:0		0.707407	0.788644		0.492778	-0.0371254	-0.680938	0.50034	0.971884	0.930779	0.69573	0.596458	0.421539	-0.579021	0.654482	-0.628696		-0.217285	0.200353	-0.841741	-0.0699175	0.0367874	-0.0593115	-0.415645	-0.298148	-0.792791	-0.870976	-0.00352622	-0.308026	-0.503082	-0.123716	-0.469718		-0.909261	0.39992	0.362804	-0.415989	0.148518	0.570545	-0.689764	-0.254007	-0.65606	-0.821689	0.0569386	0.457891	-0.434301	-0.751787	-0.950918
	C22:0		0.963152	0.314829	0.492778		0.840796	0.218936	0.737085	0.569255	0.197563	0.962249	0.861338	0.996693	0.208142	0.889925	0.364814		-0.843989	-0.350117	-0.37469	-0.0618826	-0.462813	-0.328167	-0.441698	-0.39371	-0.916843	-0.849802	0.071611	-0.59152	-0.319795	-0.0816065	-0.923979		-0.331825	-0.595157	-0.629595	0.243053	0.432328	-0.415287	-0.0232798	-0.950289	-0.055977	0.0424752	0.682239	0.547891	0.515853	-0.414421	-0.201625
	C24:0		0.666732	-0.018883	-0.0371254	0.840796		0.710192	0.436405	0.0990767	-0.298528	0.662092	0.549315	0.877315	0.671932	0.678641	0.798133		-0.753021	-0.387958	0.159892	0.125586	-0.418359	-0.192108	-0.119194	-0.128066	-0.555762	-0.458499	0.237368	-0.362896	0.0700844	0.134507	-0.709233		0.226574	-0.897392	-0.94194	0.639653	0.540874	-0.782909	0.4816	-0.956211	0.434205	0.576125	0.638585	0.22371	0.793479	0.0796593	0.331972
	C26:0		-0.0416596	-0.371271	-0.680938	0.218936	0.710192		-0.218666	-0.519363	-0.749642	-0.0548561	-0.159532	0.285583	0.967069	0.107979	0.944001		-0.216517	-0.1645	0.796683	0.38738	-0.0767618	0.159746	0.422778	0.35124	0.182083	0.253277	0.415749	0.17865	0.600417	0.427171	-0.0493857		0.846552	-0.814365	-0.865375	0.881901	0.486219	-0.832068	0.927475	-0.500061	0.891297	0.975909	0.203195	-0.3675	0.711705	0.717024	0.828466
Brain	C16:1		0.770307	-0.0534178	0.50034	0.737085	0.436405	-0.218666		0.405906	0.159313	0.812581	0.973583	0.731415	-0.354966	0.443571	0.0826803		-0.905094	-0.73792	-0.748677	-0.707988	-0.840305	-0.839283	-0.931738	-0.90801	-0.787737	-0.650388	-0.609074	-0.968719	-0.863636	-0.727209	-0.934754		-0.638697	-0.382549	-0.294215	-0.410459	-0.283598	-0.286713	-0.551359	-0.53641	-0.6081	-0.282909	0.884012	0.968995	0.471345	-0.836696	-0.276328
	C18:1		0.754974	0.886368	0.971884	0.569255	0.0990767	-0.519363	0.405906		0.917593	0.729741	0.548475	0.500798	-0.380071	0.78465	-0.517734		-0.196513	0.317206	-0.699606	0.139495	0.154331	0.104774	-0.248809	-0.126588	-0.817132	-0.915281	0.215912	-0.181471	-0.3157	0.0869586	-0.458379		-0.786516	0.31648	0.240738	-0.192428	0.377114	0.510328	-0.500305	-0.385578	-0.460033	-0.693236	-0.00545384	0.312656	-0.404415	-0.596943	-0.900855
	C20:1		0.440722	0.886675	0.930779	0.197563	-0.298528	-0.749642	0.159313	0.917593		0.413889	0.261769	0.117311	-0.586783	0.493426	-0.805166		0.153236	0.515209	-0.68497	0.152597	0.373955	0.243611	-0.123958	-0.00207576	-0.540516	-0.684037	0.179511	0.0332658	-0.263815	0.0991342	-0.118605		-0.804082	0.667486	0.601212	-0.385168	0.202059	0.809663	-0.620482	0.00831735	-0.55887	-0.86773	-0.30978	0.146292	-0.724503	-0.54729	-0.985578
	C22:1		0.997575	0.429748	0.69573	0.962249	0.662092	-0.0548561	0.812581	0.729741	0.413889		0.92416	0.94007	-0.0554879	0.882715	0.108651		-0.800689	-0.307894	-0.60455	-0.166968	-0.447911	-0.37595	-0.566415	-0.496968	-0.989353	-0.941572	-0.0382767	-0.651548	-0.49155	-0.198363	-0.930056		-0.575421	-0.380009	-0.401867	0.00502473	0.310703	-0.190488	-0.281074	-0.83339	-0.304057	-0.229338	0.637948	0.659913	0.326497	-0.622228	-0.43931
	C24:1		0.895462	0.130094	0.596458	0.861338	0.549315	-0.159532	0.973583	0.548475	0.261769	0.92416		0.849352	-0.249697	0.636491	0.102216		-0.908991	-0.606671	-0.723752	-0.528876	-0.728107	-0.698034	-0.831571	-0.789311	-0.902921	-0.793478	-0.413464	-0.890492	-0.756547	-0.553529	-0.977944		-0.639715	-0.404579	-0.355238	-0.263149	-0.0628484	-0.267765	-0.46709	-0.680662	-0.513605	-0.269933	0.83164	0.89284	0.441595	-0.789043	-0.348248
	C24:2		0.938962	0.246862	0.421539	0.996693	0.877315	0.285583	0.731415	0.500798	0.117311	0.94007	0.849352		0.261759	0.861671	0.437068		-0.86638	-0.39512	-0.320714	-0.0722753	-0.497507	-0.349864	-0.434414	-0.395834	-0.883552	-0.804162	0.0607298	-0.599541	-0.299245	-0.0878101	-0.925049		-0.267791	-0.658424	-0.688349	0.280812	0.424012	-0.487806	0.0302263	-0.964128	-0.00784683	0.116292	0.715026	0.540332	0.582128	-0.372088	-0.122096
	C26:1		-0.0253226	-0.14802	-0.579021	0.208142	0.671932	0.967069	-0.354966	-0.380071	-0.586783	-0.0554879	-0.249697	0.261759		0.215003	0.839181		-0.0701424	0.0793744	0.828612	0.606651	0.152945	0.388533	0.594636	0.545671	0.160859	0.1786	0.633526	0.363936	0.74837	0.639283	0.0444596		0.833152	-0.686018	-0.779665	0.971935	0.674477	-0.676399	0.972407	-0.502303	0.957893	0.91141	0.00857121	-0.528524	0.53479	0.791777	0.70097
	C22:2		0.912912	0.693893	0.654482	0.889925	0.678641	0.107979	0.443571	0.78465	0.493426	0.882715	0.636491	0.861671	0.215003		0.11726		-0.5087	0.113519	-0.315005	0.315239	-0.0177272	0.0958328	-0.117441	-0.0312929	-0.883945	-0.918938	0.433975	-0.22266	-0.0539164	0.283194	-0.680163		-0.357132	-0.291528	-0.396265	0.350339	0.710238	-0.078031	0.0253749	-0.857498	0.0347448	-0.108403	0.276103	0.23189	0.137043	-0.273371	-0.437731
	d18:OHC24:1		0.101133	-0.524682	-0.628696	0.364814	0.798133	0.944001	0.0826803	-0.517734	-0.805166	0.108651	0.102216	0.437068	0.839181	0.11726			-0.490568	-0.475419	0.597511	0.0799128	-0.401205	-0.172287	0.102829	0.0227683	0.0342426	0.167495	0.127926	-0.14931	0.304346	0.119478	-0.298558		0.699094	-0.950888	-0.952759	0.70613	0.281049	-0.968059	0.75367	-0.587012	0.69239	0.930099	0.507271	-0.0497098	0.903447	0.473306	0.833257
	C14:0
	C16:0		-0.765288	0.19604	-0.217285	-0.843989	-0.753021	-0.216517	-0.905094	-0.196513	0.153236	-0.800689	-0.908991	-0.86638	-0.0701424	-0.5087	-0.490568			0.797589	0.404956	0.525828	0.864184	0.758749	0.742074	0.747343	0.721432	0.555853	0.41302	0.886139	0.596831	0.528476	0.961503		0.275776	0.7354	0.672498	0.0181416	0.0543792	0.643203	0.145547	0.765748	0.216981	-0.137507	-0.967908	-0.805401	-0.775362	0.525249	-0.072778
	C18:0		-0.245675	0.70899	0.200353	-0.350117	-0.387958	-0.1645	-0.73792	0.317206	0.515209	-0.307894	-0.606671	-0.39512	0.0793744	0.113519	-0.475419		0.797589		0.25563	0.832736	0.985943	0.946006	0.779995	0.845709	0.216693	0.0014666	0.785781	0.87036	0.658381	0.813753	0.634661		0.0772721	0.637721	0.491101	0.27539	0.565389	0.680512	0.195499	0.279512	0.284284	-0.224987	-0.923569	-0.772469	-0.793196	0.423065	-0.382365
	C20:0		-0.577823	-0.340169	-0.841741	-0.37469	0.159892	0.796683	-0.748677	-0.699606	-0.68497	-0.60455	-0.723752	-0.320714	0.828612	-0.315005	0.597511		0.404956	0.25563		0.593727	0.391408	0.538256	0.804137	0.728152	0.680542	0.663482	0.542847	0.669581	0.882413	0.63667	0.564232		0.983567	-0.321777	-0.387458	0.777078	0.377408	-0.418098	0.934083	0.0676048	0.937202	0.847634	-0.366652	-0.803098	0.227583	0.984142	0.792873
	C22:0		-0.0993743	0.554712	-0.0699175	-0.0618826	0.125586	0.38738	-0.707988	0.139495	0.152597	-0.166968	-0.528876	-0.0722753	0.606651	0.315239	0.0799128		0.525828	0.832736	0.593727		0.844961	0.949476	0.902918	0.938513	0.150644	-0.0116847	0.991089	0.841158	0.895525	0.99851	0.438889		0.452409	0.106038	-0.0688488	0.7602	0.872621	0.168912	0.660873	-0.142347	0.723512	0.286453	-0.682675	-0.849507	-0.323489	0.709687	0.0166069
	C24:0		-0.387422	0.582895	0.0367874	-0.462813	-0.418359	-0.0767618	-0.840305	0.154331	0.373955	-0.447911	-0.728107	-0.497507	0.152945	-0.0177272	-0.401205		0.864184	0.985943	0.391408	0.844961		0.968028	0.857695	0.904595	0.368641	0.16179	0.782875	0.939079	0.743392	0.834491	0.740702		0.22092	0.60585	0.466052	0.324158	0.525536	0.616643	0.294665	0.356106	0.380003	-0.109644	-0.960366	-0.860721	-0.752974	0.547648	-0.238129
	C26:0		-0.310585	0.553126	-0.0593115	-0.328167	-0.192108	0.159746	-0.839283	0.104774	0.243611	-0.37595	-0.698034	-0.349864	0.388533	0.0958328	-0.172287		0.758749	0.946006	0.538256	0.949476	0.968028		0.93156	0.969348	0.326347	0.135167	0.905169	0.947375	0.864528	0.945282	0.659385		0.377513	0.388046	0.229236	0.550307	0.691679	0.413687	0.502593	0.16223	0.579479	0.102607	-0.877371	-0.91188	-0.57018	0.678163	-0.0867978
Heart	C16:1		-0.510359	0.223777	-0.415645	-0.441698	-0.119194	0.422778	-0.931738	-0.248809	-0.123958	-0.566415	-0.831571	-0.434414	0.594636	-0.117441	0.102829		0.742074	0.779995	0.804137	0.902918	0.857695	0.93156		0.992083	0.560414	0.417164	0.843257	0.965128	0.978173	0.918799	0.743472		0.683671	0.173273	0.0387639	0.683222	0.605802	0.140516	0.730872	0.198339	0.787305	0.414998	-0.79843	-0.992516	-0.332801	0.8968	0.276728
	C18:1		-0.436495	0.343944	-0.298148	-0.39371	-0.128066	0.35124	-0.90801	-0.126588	-0.00207576	-0.496968	-0.789311	-0.395834	0.545671	-0.0312929	0.0227683		0.747343	0.845709	0.728152	0.938513	0.904595	0.969348	0.992083		0.47748	0.316495	0.885306	0.969819	0.957493	0.947765	0.713997		0.592494	0.235235	0.0887936	0.661145	0.657713	0.224693	0.672961	0.170991	0.736762	0.323313	-0.828931	-0.978154	-0.407695	0.837695	0.159746
	C20:1		-0.990013	-0.527435	-0.792791	-0.916843	-0.555762	0.182083	-0.787737	-0.817132	-0.540516	-0.989353	-0.902921	-0.883552	0.160859	-0.883945	0.0342426		0.721432	0.216693	0.680542	0.150644	0.368641	0.326347	0.560414	0.47748		0.976061	0.0279297	0.611345	0.514501	0.188195	0.882812		0.670186	0.24155	0.268556	0.0756871	-0.298681	0.0457096	0.374622	0.760214	0.387007	0.359314	-0.54992	-0.64868	-0.187972	0.676773	0.565278
	C22:1		-0.955075	-0.699533	-0.870976	-0.849802	-0.458499	0.253277	-0.650388	-0.915281	-0.684037	-0.941572	-0.793478	-0.804162	0.1786	-0.918938	0.167495		0.555853	0.0014666	0.663482	-0.0116847	0.16179	0.135167	0.417164	0.316495	0.976061		-0.125437	0.441556	0.402334	0.0318444	0.760147		0.692653	0.082457	0.139484	0.047412	-0.408008	-0.126279	0.369754	0.696368	0.362204	0.44549	-0.355126	-0.506637	0.00175054	0.621298	0.68348
	C24:1		0.0294047	0.596871	-0.00352622	0.071611	0.237368	0.415749	-0.609074	0.215912	0.179511	-0.0382767	-0.413464	0.0607298	0.633526	0.433975	0.127926		0.41302	0.785781	0.542847	0.991089	0.782875	0.905169	0.843257	0.885306	0.0279297	-0.125437		0.761681	0.852024	0.986934	0.315295		0.407269	0.0270795	-0.152309	0.791751	0.929725	0.113983	0.656832	-0.268914	0.715106	0.291293	-0.591418	-0.775715	-0.254976	0.653517	-0.0109682
	C24:2		-0.597163	0.290807	-0.308026	-0.59152	-0.362896	0.17865	-0.968719	-0.181471	0.0332658	-0.651548	-0.890492	-0.599541	0.363936	-0.22266	-0.14931		0.886139	0.87036	0.669581	0.841158	0.939079	0.947375	0.965128	0.969819	0.611345	0.441556	0.761681		0.890154	0.849741	0.854853		0.530327	0.422036	0.29889	0.472121	0.47006	0.377129	0.533151	0.403832	0.602505	0.191519	-0.926988	-0.979654	-0.554797	0.787061	0.105359
	C26:1		-0.438089	0.134141	-0.503082	-0.319795	0.0700844	0.600417	-0.863636	-0.3157	-0.263815	-0.49155	-0.756547	-0.299245	0.74837	-0.0539164	0.304346		0.596831	0.658381	0.882413	0.895525	0.743392	0.864528	0.978173	0.957493	0.514501	0.402334	0.852024	0.890154		0.917627	0.630756		0.785527	-0.0351221	-0.168556	0.811566	0.664288	-0.0625187	0.855449	0.0421911	0.897713	0.582474	-0.655899	-0.95623	-0.133306	0.947991	0.418352
	C22:2		-0.131784	0.508566	-0.123716	-0.0816065	0.134507	0.427171	-0.727209	0.0869586	0.0991342	-0.198363	-0.553529	-0.0878101	0.639283	0.283194	0.119478		0.528476	0.813753	0.63667	0.99851	0.834491	0.945282	0.918799	0.947765	0.188195	0.0318444	0.986934	0.849741	0.917627		0.456033		0.500388	0.0768915	-0.0952462	0.782832	0.863339	0.131051	0.697677	-0.135121	0.757741	0.333433	-0.676576	-0.867194	-0.291934	0.746437	0.0703598
	d18:OHC24:1		-0.904956	-0.0702653	-0.469718	-0.923979	-0.709233	-0.0493857	-0.934754	-0.458379	-0.118605	-0.930056	-0.977944	-0.925049	0.0444596	-0.680163	-0.298558		0.961503	0.634661	0.564232	0.438889	0.740702	0.659385	0.743472	0.713997	0.882812	0.760147	0.315295	0.854853	0.630756	0.456033			0.471405	0.57708	0.541045	0.0720086	-0.0548681	0.43932	0.273582	0.801161	0.327069	0.0707491	-0.876066	-0.818615	-0.589012	0.64454	0.187086
	C14:0
	C16:0		-0.559805	-0.488351	-0.909261	-0.331825	0.226574	0.846552	-0.638697	-0.786516	-0.804082	-0.575421	-0.639715	-0.267791	0.833152	-0.357132	0.699094		0.275776	0.0772721	0.983567	0.452409	0.22092	0.377513	0.683671	0.592494	0.670186	0.692653	0.407269	0.530327	0.785527	0.500388	0.471405			-0.44362	-0.482753	0.742505	0.274353	-0.55311	0.922541	0.029169	0.909317	0.91276	-0.210311	-0.685469	0.377489	0.936002	0.88972
	C18:0		-0.363036	0.456923	0.39992	-0.595157	-0.897392	-0.814365	-0.382549	0.31648	0.667486	-0.380009	-0.404579	-0.658424	-0.686018	-0.291528	-0.950888		0.7354	0.637721	-0.321777	0.106038	0.60585	0.388046	0.173273	0.235235	0.24155	0.082457	0.0270795	0.422036	-0.0351221	0.0768915	0.57708		-0.44362		0.983191	-0.55599	-0.221467	0.976303	-0.541023	0.741617	-0.46926	-0.770736	-0.731079	-0.239408	-0.972028	-0.185227	-0.663878
	C20:0		-0.397446	0.320468	0.362804	-0.629595	-0.94194	-0.865375	-0.294215	0.240738	0.601212	-0.401867	-0.355238	-0.688349	-0.779665	-0.396265	-0.952759		0.672498	0.491101	-0.387458	-0.0688488	0.466052	0.229236	0.0387639	0.0887936	0.268556	0.139484	-0.152309	0.29889	-0.168556	-0.0952462	0.541045		-0.482753	0.983191		-0.68397	-0.395133	0.937098	-0.633966	0.802675	-0.573724	-0.793702	-0.629821	-0.118938	-0.912828	-0.273805	-0.627075
	C22:0		0.0485936	0.0847214	-0.415989	0.243053	0.639653	0.881901	-0.410459	-0.192428	-0.385168	0.00502473	-0.263149	0.280812	0.971935	0.350339	0.70613		0.0181416	0.27539	0.777078	0.7602	0.324158	0.550307	0.683222	0.661145	0.0756871	0.047412	0.791751	0.472121	0.811566	0.782832	0.0720086		0.742505	-0.55599	-0.68397		0.82433	-0.511443	0.94348	-0.525421	0.947802	0.790887	-0.12899	-0.605578	0.366412	0.779532	0.523318
	C24:0		0.371637	0.629385	0.148518	0.432328	0.540874	0.486219	-0.283598	0.377114	0.202059	0.310703	-0.0628484	0.424012	0.674477	0.710238	0.281049		0.0543792	0.565389	0.377408	0.872621	0.525536	0.691679	0.605802	0.657713	-0.298681	-0.408008	0.929725	0.47006	0.664288	0.863339	-0.0548681		0.274353	-0.221467	-0.395133	0.82433		-0.0801411	0.610264	-0.600344	0.648854	0.31118	-0.271611	-0.505442	-0.0134145	0.458338	-0.0508405
	C26:0		-0.166764	0.629957	0.570545	-0.415287	-0.782909	-0.832068	-0.286713	0.510328	0.809663	-0.190488	-0.267765	-0.487806	-0.676399	-0.078031	-0.968059		0.643203	0.680512	-0.418098	0.168912	0.616643	0.413687	0.140516	0.224693	0.0457096	-0.126279	0.113983	0.377129	-0.0625187	0.131051	0.43932		-0.55311	0.976303	0.937098	-0.511443	-0.0801411		-0.569518	0.578931	-0.493264	-0.835032	-0.690176	-0.18396	-0.979575	-0.267447	-0.79552
Kidney	C16:1		-0.248318	-0.193646	-0.689764	-0.0232798	0.4816	0.927475	-0.551359	-0.500305	-0.620482	-0.281074	-0.46709	0.0302263	0.972407	0.0253749	0.75367		0.145547	0.195499	0.934083	0.660873	0.294665	0.502593	0.730872	0.672961	0.374622	0.369754	0.656832	0.533151	0.855449	0.697677	0.273582		0.922541	-0.541023	-0.633966	0.94348	0.610264	-0.569518		-0.289111	0.995817	0.907796	-0.176932	-0.686983	0.399215	0.911724	0.742302
	C18:1		-0.844111	-0.235946	-0.254007	-0.950289	-0.956211	-0.500061	-0.53641	-0.385578	0.00831735	-0.83339	-0.680662	-0.964128	-0.502303	-0.857498	-0.587012		0.765748	0.279512	0.0676048	-0.142347	0.356106	0.16223	0.198339	0.170991	0.760214	0.696368	-0.268914	0.403832	0.0421911	-0.135121	0.801161		0.029169	0.741617	0.802675	-0.525421	-0.600344	0.578931	-0.289111		-0.256022	-0.325684	-0.602167	-0.31347	-0.622475	0.113575	-0.0417
	C20:1		-0.266253	-0.123653	-0.65606	-0.055977	0.434205	0.891297	-0.6081	-0.460033	-0.55887	-0.304057	-0.513605	-0.00784683	0.957893	0.0347448	0.69239		0.216981	0.284284	0.937202	0.723512	0.380003	0.579479	0.787305	0.736762	0.387007	0.362204	0.715106	0.602505	0.897713	0.757741	0.327069		0.909317	-0.46926	-0.573724	0.947802	0.648854	-0.493264	0.995817	-0.256022		0.86656	-0.259259	-0.743771	0.316231	0.930928	0.690311
	C22:1		-0.224968	-0.541858	-0.821689	0.0424752	0.576125	0.975909	-0.282909	-0.693236	-0.86773	-0.229338	-0.269933	0.116292	0.91141	-0.108403	0.930099		-0.137507	-0.224987	0.847634	0.286453	-0.109644	0.102607	0.414998	0.323313	0.359314	0.44549	0.291293	0.191519	0.582474	0.333433	0.0707491		0.91276	-0.770736	-0.793702	0.790887	0.31118	-0.835032	0.907796	-0.325684	0.86656		0.178185	-0.3846	0.707353	0.753456	0.929182
	C24:1		0.589464	-0.418908	0.0569386	0.682239	0.638585	0.203195	0.884012	-0.00545384	-0.30978	0.637948	0.83164	0.715026	0.00857121	0.276103	0.507271		-0.967908	-0.923569	-0.366652	-0.682675	-0.960366	-0.877371	-0.79843	-0.828931	-0.54992	-0.355126	-0.591418	-0.926988	-0.655899	-0.676576	-0.876066		-0.210311	-0.731079	-0.629821	-0.12899	-0.271611	-0.690176	-0.176932	-0.602167	-0.259259	0.178185		0.835422	0.821587	-0.512694	0.203002
	C24:2		0.607885	-0.162466	0.457891	0.547891	0.22371	-0.3675	0.968995	0.312656	0.146292	0.659913	0.89284	0.540332	-0.528524	0.23189	-0.0497098		-0.805401	-0.772469	-0.803098	-0.849507	-0.860721	-0.91188	-0.992516	-0.978154	-0.64868	-0.506637	-0.775715	-0.979654	-0.95623	-0.867194	-0.818615		-0.685469	-0.239408	-0.118938	-0.605578	-0.505442	-0.18396	-0.686983	-0.31347	-0.743771	-0.3846	0.835422		0.377167	-0.894309	-0.289204
	C26:1		0.294277	-0.61362	-0.434301	0.515853	0.793479	0.711705	0.471345	-0.404415	-0.724503	0.326497	0.441595	0.582128	0.53479	0.137043	0.903447		-0.775362	-0.793196	0.227583	-0.323489	-0.752974	-0.57018	-0.332801	-0.407695	-0.187972	0.00175054	-0.254976	-0.554797	-0.133306	-0.291934	-0.589012		0.377489	-0.972028	-0.912828	0.366412	-0.0134145	-0.979575	0.399215	-0.622475	0.316231	0.707353	0.821587	0.377167		0.0682295	0.683567
	C22:2		-0.585731	-0.188229	-0.751787	-0.414421	0.0796593	0.717024	-0.836696	-0.596943	-0.54729	-0.622228	-0.789043	-0.372088	0.791777	-0.273371	0.473306		0.525249	0.423065	0.984142	0.709687	0.547648	0.678163	0.8968	0.837695	0.676773	0.621298	0.653517	0.787061	0.947991	0.746437	0.64454		0.936002	-0.185227	-0.273805	0.779532	0.458338	-0.267447	0.911724	0.113575	0.930928	0.753456	-0.512694	-0.894309	0.0682295		0.672876
	d18:OHC24:1		-0.454884	-0.800514	-0.950918	-0.201625	0.331972	0.828466	-0.276328	-0.900855	-0.985578	-0.43931	-0.348248	-0.122096	0.70097	-0.437731	0.833257		-0.072778	-0.382365	0.792873	0.0166069	-0.238129	-0.0867978	0.276728	0.159746	0.565278	0.68348	-0.0109682	0.105359	0.418352	0.0703598	0.187086		0.88972	-0.663878	-0.627075	0.523318	-0.0508405	-0.79552	0.742302	-0.0417	0.690311	0.929182	0.203002	-0.289204	0.683567	0.672876
	C14:0		-0.529521	0.48891	0.0606241	-0.654356	-0.683552	-0.320451	-0.816986	0.107227	0.420774	-0.576689	-0.764332	-0.696179	-0.120891	-0.237792	-0.610506		0.951171	0.929864	0.243453	0.633561	0.948721	0.842796	0.722424	0.765297	0.474383	0.273132	0.546135	0.874286	0.563384	0.62108	0.83224		0.0822039	0.805088	0.707628	0.0307422	0.236978	0.777137	0.0569191	0.613075	0.142495	-0.302896	-0.991607	-0.76035	-0.887783	0.398373	-0.323692
	C16:0		-0.0790315	0.82304	0.363243	-0.206967	-0.324763	-0.23428	-0.606744	0.480143	0.642299	-0.141818	-0.456026	-0.26074	0.0180703	0.262043	-0.522626		0.694394	0.98403	0.114532	0.805507	0.940669	0.898769	0.680813	0.764251	0.042819	-0.174139	0.777744	0.772702	0.558761	0.778392	0.495441		-0.0665469	0.635635	0.484058	0.234641	0.607182	0.713107	0.100922	0.172205	0.190241	-0.325024	-0.851031	-0.660127	-0.798859	0.288012	-0.514541
	C18:0		-0.0863641	0.816537	0.348863	-0.210263	-0.318606	-0.218626	-0.617102	0.468427	0.629393	-0.149544	-0.465764	-0.262974	0.0338761	0.258745	-0.50969		0.69798	0.986024	0.131436	0.814901	0.944852	0.90614	0.693025	0.775096	0.0522379	-0.164473	0.786682	0.781822	0.572992	0.78855	0.501995		-0.0495191	0.626821	0.47417	0.249276	0.614529	0.702991	0.117779	0.170097	0.206908	-0.308865	-0.854192	-0.672009	-0.791768	0.304224	-0.499875
	C20:0		-0.0465429	0.835616	0.370062	-0.168929	-0.282986	-0.207259	-0.592281	0.494579	0.640315	-0.110376	-0.4341	-0.221979	0.0468968	0.29914	-0.494965		0.667593	0.979307	0.119972	0.821092	0.933355	0.900954	0.682204	0.766746	0.014641	-0.200871	0.798387	0.764463	0.566981	0.793834	0.467158		-0.0605767	0.603914	0.448241	0.265344	0.640253	0.6883	0.121592	0.129374	0.209983	-0.305866	-0.832092	-0.656284	-0.774097	0.292292	-0.509499
	C22:0		0.209798	0.944665	0.556487	0.0749828	-0.123271	-0.23658	-0.375516	0.685866	0.753463	0.147365	-0.191169	0.0155801	0.0157741	0.520543	-0.479002		0.460652	0.894856	-0.0493494	0.76464	0.81198	0.79423	0.524154	0.626953	-0.241719	-0.444355	0.774572	0.588089	0.426049	0.728906	0.226001		-0.221732	0.515367	0.356323	0.249265	0.70589	0.647812	0.0327831	-0.0764255	0.115146	-0.378561	-0.665134	-0.475481	-0.696012	0.118315	-0.631631
	C24:0		0.0722817	0.883092	0.428068	-0.0438778	-0.172861	-0.169515	-0.512776	0.566326	0.664857	0.00713848	-0.335765	-0.0972693	0.0868898	0.416391	-0.444375		0.569975	0.94897	0.0860888	0.831769	0.889434	0.876561	0.643779	0.734671	-0.0969863	-0.30659	0.825743	0.705307	0.544367	0.802163	0.358666		-0.0913027	0.528107	0.36496	0.312	0.711052	0.63603	0.133365	0.0060312	0.218588	-0.292033	-0.757452	-0.603441	-0.712303	0.255103	-0.531382
	C26:0		0.263798	0.952156	0.565321	0.13852	-0.0548514	-0.195525	-0.339544	0.703696	0.743434	0.200933	-0.146383	0.0808262	0.0552833	0.57463	-0.431199		0.406147	0.870148	-0.0480931	0.77218	0.783315	0.780024	0.510933	0.614445	-0.289062	-0.485835	0.790569	0.559325	0.424874	0.736449	0.171669		-0.216606	0.458066	0.295587	0.288356	0.744559	0.600318	0.0579057	-0.145134	0.137368	-0.348309	-0.620285	-0.454598	-0.646192	0.115031	-0.619581
Liver	C16:1		0.0681761	0.733749	0.165968	0.0548086	0.115578	0.222969	-0.582173	0.366391	0.369615	-0.00138865	-0.382501	0.0277935	0.463679	0.465594	-0.0686758		0.468595	0.870224	0.389058	0.972114	0.843851	0.924612	0.79483	0.857636	-0.0375497	-0.216381	0.978931	0.759038	0.766996	0.957995	0.323315		0.233499	0.198694	0.0170814	0.653789	0.897614	0.300978	0.491214	-0.200582	0.56105	0.0900893	-0.661357	-0.732082	-0.421751	0.524823	-0.207081
	C18:1		-0.339137	0.656952	0.190093	-0.464444	-0.525414	-0.269893	-0.754926	0.275251	0.524618	-0.3958	-0.65272	-0.512026	-0.0384169	-0.00939098	-0.571758		0.862651	0.988044	0.210253	0.748022	0.98033	0.905727	0.740639	0.802672	0.293914	0.0789985	0.685898	0.864713	0.596789	0.729061	0.705165		0.0344834	0.73848	0.610583	0.147798	0.431467	0.758659	0.100763	0.41828	0.190634	-0.30317	-0.959665	-0.751215	-0.86463	0.378177	-0.407521
	C20:1		0.000216613	0.871434	0.454688	-0.145208	-0.314821	-0.297416	-0.526327	0.563341	0.714079	-0.0610477	-0.371988	-0.204276	-0.0452503	0.32052	-0.567438		0.640662	0.96223	0.0189252	0.762331	0.903218	0.852746	0.606092	0.698474	-0.044053	-0.259865	0.742884	0.70559	0.479957	0.730628	0.423352		-0.161435	0.650903	0.502056	0.179285	0.596076	0.743242	0.0221165	0.137696	0.11113	-0.399221	-0.807561	-0.581824	-0.810563	0.194439	-0.594148
	C22:1		-0.115307	0.797871	0.319617	-0.234651	-0.32797	-0.203986	-0.641896	0.440002	0.606786	-0.178594	-0.493318	-0.285778	0.0476045	0.234281	-0.499851		0.716775	0.990765	0.158553	0.822917	0.954797	0.917088	0.713185	0.792196	0.0827871	-0.133954	0.791426	0.801161	0.593493	0.798023	0.527007		-0.0222397	0.626158	0.473799	0.259756	0.61051	0.696516	0.137303	0.187326	0.226452	-0.289345	-0.868173	-0.694194	-0.79053	0.33049	-0.475809
	C24:1		0.0681575	0.890077	0.451848	-0.0587727	-0.207585	-0.21371	-0.502619	0.581278	0.691244	0.00418018	-0.330487	-0.11464	0.0419602	0.402986	-0.484466		0.579262	0.949866	0.0519756	0.807555	0.887577	0.863552	0.621753	0.714759	-0.0991465	-0.310441	0.79958	0.694427	0.514641	0.77655	0.362826		-0.126308	0.562972	0.403722	0.268681	0.680766	0.669735	0.0910696	0.0334868	0.177332	-0.333099	-0.763598	-0.584818	-0.74054	0.223264	-0.562428
	C24:2		-0.102484	0.818381	0.385172	-0.245671	-0.388548	-0.30134	-0.598948	0.486255	0.6706	-0.162834	-0.459469	-0.302458	-0.0526524	0.222466	-0.583189		0.716472	0.981145	0.0697974	0.761923	0.936313	0.875801	0.649026	0.733772	0.0564808	-0.161863	0.729054	0.759255	0.5146	0.733405	0.513621		-0.111421	0.691563	0.548081	0.163262	0.547438	0.763061	0.0375678	0.228968	0.128062	-0.383111	-0.86367	-0.635618	-0.841667	0.245489	-0.551077
	C26:1		-0.116053	0.786041	0.285244	-0.221529	-0.287966	-0.147776	-0.659268	0.416501	0.570671	-0.180792	-0.505284	-0.269371	0.104611	0.245753	-0.449647		0.709499	0.990962	0.20516	0.854041	0.959331	0.93528	0.744014	0.819895	0.0914309	-0.123348	0.82425	0.81839	0.633652	0.831115	0.527083		0.0254143	0.584117	0.427054	0.314253	0.646532	0.654761	0.192296	0.157601	0.280225	-0.235987	-0.863799	-0.721303	-0.756444	0.374242	-0.43373
	C22:2		0.0852661	0.896009	0.459573	-0.0405502	-0.191199	-0.207675	-0.490758	0.590937	0.693889	0.0211512	-0.316033	-0.096391	0.0480794	0.419627	-0.476354		0.564545	0.94457	0.0473357	0.808529	0.880406	0.859317	0.615806	0.709619	-0.115132	-0.325358	0.802985	0.685322	0.511143	0.777228	0.346793		-0.130314	0.551194	0.390985	0.27553	0.690587	0.661258	0.0930484	0.0154257	0.178762	-0.330426	-0.752045	-0.576797	-0.73067	0.217963	-0.564773
	d18:OHC24:1		-0.243613	0.731143	0.290879	-0.385064	-0.49605	-0.318183	-0.682662	0.375916	0.607359	-0.300993	-0.568495	-0.438522	-0.0797141	0.077333	-0.608885		0.809921	0.987343	0.124874	0.735974	0.961887	0.884329	0.686036	0.75935	0.193062	-0.0249434	0.684499	0.813238	0.539878	0.711878	0.629143		-0.0541476	0.747281	0.615712	0.120504	0.456993	0.788106	0.0412057	0.361048	0.13229	-0.369396	-0.925668	-0.689238	-0.878466	0.298094	-0.492725
	C14:0
	C16:0		-0.623615	0.356696	-0.167096	-0.6809	-0.563751	-0.0696221	-0.935559	-0.0845299	0.198383	-0.673837	-0.878782	-0.704208	0.120401	-0.287612	-0.385465		0.961688	0.909675	0.488895	0.737618	0.962113	0.908246	0.869687	0.88867	0.602372	0.415822	0.64642	0.968438	0.748535	0.737696	0.895813		0.338486	0.634045	0.526867	0.244756	0.326029	0.585261	0.307098	0.560121	0.385221	-0.0426553	-0.990669	-0.902116	-0.736352	0.62476	-0.0806321
	C18:0		-0.705948	0.260656	-0.237538	-0.758161	-0.62074	-0.0792674	-0.950203	-0.173557	0.132185	-0.750604	-0.918382	-0.777192	0.0905253	-0.393648	-0.383528		0.98283	0.859737	0.506511	0.671008	0.925528	0.860529	0.848672	0.856741	0.682188	0.507266	0.569515	0.955768	0.724961	0.674863	0.939812		0.367112	0.642652	0.552086	0.193945	0.22952	0.570713	0.292015	0.638347	0.365889	-0.0279397	-0.983294	-0.893245	-0.722706	0.632	-0.0256941
	C20:0		-0.760157	0.1551	-0.362305	-0.777862	-0.569486	0.034459	-0.98223	-0.290903	0.000586898	-0.802742	-0.959118	-0.786179	0.187029	-0.445936	-0.268168		0.966816	0.805749	0.611018	0.673164	0.890179	0.846682	0.88306	0.875702	0.75168	0.593172	0.568951	0.965848	0.779401	0.68413	0.958267		0.484974	0.548504	0.462583	0.266771	0.226252	0.460164	0.392374	0.625474	0.459	0.0980207	-0.950969	-0.928495	-0.62658	0.72004	0.107885
	C22:0		-0.913034	-0.111098	-0.375419	-0.976656	-0.856918	-0.260207	-0.817056	-0.421893	-0.0394623	-0.925838	-0.900039	-0.985683	-0.194865	-0.771209	-0.4586		0.937986	0.541541	0.369312	0.23145	0.636437	0.500759	0.557352	0.53132	0.861291	0.751149	0.101048	0.718109	0.416336	0.243662	0.968042		0.289613	0.696873	0.696072	-0.179576	-0.272153	0.546564	0.0387314	0.924324	0.0888537	-0.115744	-0.821659	-0.651918	-0.658204	0.444595	0.0707266
	C24:0		-0.930606	-0.132089	-0.442032	-0.971093	-0.801934	-0.165823	-0.863593	-0.469809	-0.102602	-0.946351	-0.93812	-0.974589	-0.0973357	-0.763866	-0.379008		0.943221	0.5537	0.458583	0.292487	0.657843	0.54386	0.623313	0.591477	0.89185	0.78274	0.162736	0.763038	0.496049	0.308336	0.98636		0.378916	0.636187	0.626692	-0.0857206	-0.211769	0.483917	0.137	0.888371	0.186051	-0.0240766	-0.830349	-0.71291	-0.611297	0.53054	0.145269
	C26:0		-0.702198	0.249181	-0.272388	-0.739245	-0.573543	-0.0175354	-0.965331	-0.196345	0.093998	-0.748411	-0.92713	-0.754735	0.153007	-0.377141	-0.327521		0.970842	0.858068	0.555004	0.704107	0.928018	0.8784	0.879693	0.884593	0.687186	0.514747	0.605084	0.971389	0.766651	0.709999	0.935426		0.41698	0.594341	0.498572	0.253832	0.270277	0.523538	0.351216	0.601761	0.423598	0.0299056	-0.975161	-0.919757	-0.683312	0.677186	0.0188766
Lung	C16:1		-0.817161	-0.0221817	-0.552647	-0.777002	-0.459576	0.222754	-0.996779	-0.470828	-0.215374	-0.8549	-0.987924	-0.767363	0.341671	-0.510853	-0.0659488		0.901748	0.686958	0.7604	0.653664	0.79852	0.792983	0.906991	0.874745	0.834552	0.708969	0.549431	0.945755	0.840823	0.675867	0.949843		0.66096	0.370231	0.294618	0.379876	0.2164	0.259076	0.544802	0.576286	0.596982	0.303105	-0.860668	-0.951551	-0.442995	0.838269	0.323448
	C18:1		-0.812425	0.116954	-0.310942	-0.866753	-0.723756	-0.137361	-0.933625	-0.285768	0.0569877	-0.846251	-0.945064	-0.881422	-0.00350403	-0.554321	-0.411142		0.995241	0.760933	0.482428	0.526707	0.841857	0.750538	0.769489	0.763236	0.77906	0.62486	0.410797	0.897507	0.637567	0.534628	0.982257		0.362619	0.672964	0.613903	0.0673159	0.0472168	0.567366	0.216901	0.764973	0.283349	-0.0479216	-0.949858	-0.834423	-0.710556	0.591121	0.0247224
	C20:1		-0.825682	0.0186777	-0.490403	-0.811899	-0.539993	0.123687	-0.992337	-0.42323	-0.139841	-0.862925	-0.9887	-0.809105	0.248834	-0.528439	-0.164957		0.940386	0.718301	0.69162	0.62775	0.82247	0.792677	0.880798	0.855677	0.828937	0.693294	0.518938	0.94531	0.795081	0.646137	0.971402		0.584834	0.461194	0.388956	0.297189	0.172969	0.350479	0.459422	0.636504	0.516447	0.207313	-0.898004	-0.931553	-0.525349	0.779497	0.242108
	C22:1		-0.809363	0.0416116	-0.477896	-0.795743	-0.525555	0.130812	-0.994762	-0.405009	-0.12683	-0.848267	-0.984544	-0.793749	0.261614	-0.503939	-0.162519		0.939137	0.734093	0.694027	0.649508	0.835784	0.809605	0.892487	0.869711	0.813839	0.674818	0.542842	0.954244	0.807681	0.667196	0.9652		0.584087	0.458176	0.381142	0.315186	0.200292	0.352669	0.46941	0.618043	0.527668	0.208612	-0.903808	-0.940212	-0.528721	0.784677	0.232808
	C24:1		-0.859647	0.0333213	-0.36387	-0.907314	-0.74921	-0.137587	-0.922758	-0.353963	-0.00213314	-0.888081	-0.954206	-0.917806	-0.0239462	-0.627023	-0.395074		0.98632	0.699684	0.487963	0.460035	0.789906	0.692748	0.734309	0.718928	0.825652	0.685265	0.338727	0.864902	0.604397	0.47103	0.993192		0.38049	0.659437	0.615348	0.0274671	-0.031413	0.537393	0.202844	0.807746	0.263943	-0.0304739	-0.918669	-0.807352	-0.678176	0.585002	0.0728152
	C24:2		-0.682953	0.268016	-0.264641	-0.717657	-0.549998	-0.00122854	-0.965544	-0.181679	0.100038	-0.730767	-0.920302	-0.733291	0.174009	-0.349669	-0.31512		0.963386	0.86886	0.562195	0.726592	0.93678	0.893175	0.891516	0.898128	0.670508	0.496038	0.630434	0.977818	0.78149	0.732107	0.924604		0.422023	0.581353	0.480677	0.278919	0.301191	0.515984	0.368164	0.575904	0.441155	0.0398787	-0.974962	-0.927833	-0.677342	0.685939	0.0168184
	C26:1		-0.969364	-0.251318	-0.56645	-0.972575	-0.733311	-0.0463437	-0.8706	-0.588892	-0.244278	-0.981557	-0.955755	-0.964338	-0.000997908	-0.81006	-0.249001		0.899852	0.472412	0.552985	0.274007	0.594379	0.504107	0.63454	0.586209	0.946995	0.86008	0.143974	0.746395	0.53138	0.297211	0.980497		0.491339	0.521183	0.51951	-0.0173648	-0.224412	0.353283	0.232134	0.859557	0.271505	0.107337	-0.769263	-0.724142	-0.491354	0.604109	0.285686
	C22:2		-0.688626	0.246981	-0.29673	-0.712135	-0.522988	0.0400104	-0.974632	-0.208116	0.0649914	-0.736642	-0.928335	-0.724736	0.212604	-0.350691	-0.275305		0.954657	0.858472	0.595946	0.738462	0.930732	0.896431	0.907231	0.910247	0.681919	0.511216	0.643007	0.98372	0.804581	0.745843	0.924149		0.458587	0.547299	0.445497	0.31271	0.315918	0.479972	0.405748	0.558818	0.476929	0.0814169	-0.965209	-0.941876	-0.646266	0.715682	0.0544341
	d18:OHC24:1		-0.901413	-0.0773784	-0.50265	-0.905893	-0.663442	0.0113265	-0.952962	-0.478586	-0.153476	-0.928403	-0.988935	-0.903696	0.107248	-0.662049	-0.245073		0.952959	0.638091	0.613382	0.4763	0.74805	0.681963	0.778065	0.745861	0.88786	0.766558	0.355065	0.874457	0.675431	0.495341	0.998016		0.520989	0.531857	0.489802	0.133341	-0.0107185	0.395682	0.333469	0.765185	0.385922	0.12705	-0.872246	-0.848556	-0.553605	0.691277	0.22903
	C14:0		0.240027	0.348292	0.761192	-0.00884319	-0.537346	-0.971032	0.444468	0.593536	0.741645	0.261206	0.38873	-0.072414	-0.969382	0.0285826	-0.849431		-0.0224166	-0.015782	-0.916724	-0.513202	-0.123833	-0.339033	-0.608743	-0.534992	-0.372959	-0.40784	-0.513472	-0.394605	-0.755373	-0.555208	-0.187992		-0.938427	0.655938	0.720758	-0.900094	-0.496186	0.699932	-0.983105	0.315619	-0.96258	-0.96921	0.0238555	0.569265	-0.544606	-0.862453	-0.840036
	C16:0		-0.905366	-0.761956	-0.930492	-0.766265	-0.329371	0.373797	-0.602207	-0.961215	-0.779892	-0.889941	-0.740949	-0.711541	0.282303	-0.87613	0.305026		0.455364	-0.0834992	0.715594	-0.0189573	0.0817773	0.087232	0.400199	0.290739	0.94425	0.98979	-0.121634	0.388403	0.415222	0.0288223	0.682061		0.761191	-0.0602131	-0.00206836	0.133434	-0.369934	-0.265404	0.45339	0.589896	0.436018	0.559269	-0.256162	-0.4799	0.138812	0.654646	0.780166
	C18:0		-0.732559	-0.837074	-0.994708	-0.528934	-0.0213641	0.615531	-0.461961	-0.990932	-0.93182	-0.714855	-0.579022	-0.45838	0.496459	-0.715498	0.585223		0.208925	-0.253431	0.78543	-0.0213609	-0.0890534	-0.0124744	0.345224	0.224822	0.808462	0.896054	-0.0925028	0.254279	0.424451	0.0322699	0.467311		0.862	-0.367022	-0.312741	0.321452	-0.249322	-0.548917	0.611949	0.312549	0.575078	0.771666	-0.0293069	-0.397138	0.425039	0.689187	0.935952
	C20:0		-0.826769	-0.442283	-0.884187	-0.670682	-0.174862	0.567574	-0.845117	-0.806802	-0.662353	-0.844035	-0.881856	-0.622999	0.582102	-0.608903	0.369617		0.60582	0.279636	0.936849	0.450383	0.434076	0.502472	0.771813	0.687611	0.893377	0.86706	0.36017	0.716067	0.795044	0.493931	0.775869		0.918145	-0.0674933	-0.0977392	0.51448	0.0997752	-0.218161	0.750222	0.408016	0.759887	0.681432	-0.503763	-0.81293	0.032331	0.928971	0.742569
	C22:0		-0.414525	-0.996469	-0.777516	-0.236911	0.101115	0.417813	0.103953	-0.866281	-0.900673	-0.363037	-0.0705691	-0.166737	0.19053	-0.631189	0.582404		-0.267508	-0.747217	0.336241	-0.555143	-0.626014	-0.579591	-0.248477	-0.368155	0.468504	0.649341	-0.586925	-0.3339	-0.144052	-0.508961	-7.19075e-05		0.490527	-0.527946	-0.393981	-0.0442553	-0.590697	-0.689684	0.218124	0.153617	0.143979	0.576245	0.480166	0.195981	0.677631	0.177617	0.815351
	C24:0		-0.863041	-0.853333	-0.901952	-0.731203	-0.334992	0.303458	-0.453634	-0.969786	-0.798921	-0.835245	-0.622243	-0.67501	0.171887	-0.911994	0.294669		0.339588	-0.243198	0.593896	-0.204822	-0.0834105	-0.0948786	0.222391	0.108006	0.893005	0.969443	-0.302695	0.219384	0.240881	-0.157468	0.57928		0.666069	-0.0901661	-0.0007301	-0.00366751	-0.520774	-0.302248	0.327529	0.59476	0.298108	0.503061	-0.11575	-0.30947	0.206966	0.511227	0.767837
	C26:0		-0.990499	-0.588976	-0.79048	-0.921906	-0.579121	0.138055	-0.721567	-0.837826	-0.558162	-0.982717	-0.857031	-0.887543	0.0939476	-0.927278	0.0209008		0.675981	0.133338	0.621764	0.0459731	0.28521	0.230206	0.470233	0.383075	0.994455	0.986746	-0.077348	0.529563	0.423561	0.0838716	0.847264		0.625723	0.23787	0.283683	-0.00767998	-0.395678	0.0333928	0.304681	0.786402	0.310889	0.327917	-0.48614	-0.565366	-0.16046	0.606333	0.56513
Spleen	C16:1		0.396428	0.744292	0.928507	0.135629	-0.404632	-0.879467	0.276893	0.857281	0.968611	0.385698	0.32744	0.0564178	-0.766037	0.354294	-0.872494		0.0961367	0.3504	-0.815699	-0.0849308	0.212186	0.0422516	-0.312787	-0.200861	-0.51483	-0.627085	-0.0661128	-0.124655	-0.463881	-0.137609	-0.153846		-0.906198	0.704796	0.682873	-0.60055	-0.0433405	0.820004	-0.79495	0.121013	-0.744706	-0.960966	-0.204394	0.31382	-0.703129	-0.700237	-0.995156
	C18:1		-0.691599	-0.374464	-0.865235	-0.507516	0.0161932	0.707541	-0.809217	-0.746478	-0.674486	-0.715728	-0.807431	-0.456313	0.736662	-0.438577	0.501508		0.506082	0.285071	0.98899	0.554601	0.429849	0.545067	0.812526	0.733394	0.779967	0.755288	0.486051	0.710724	0.866778	0.597948	0.668857		0.96846	-0.209093	-0.263227	0.681153	0.275703	-0.328318	0.871234	0.214334	0.878586	0.784158	-0.442991	-0.828852	0.135784	0.979063	0.774291
	C20:1		-0.215434	-0.0443204	-0.593112	-0.015491	0.450378	0.873508	-0.603506	-0.387101	-0.493045	-0.257352	-0.49249	0.0278353	0.957059	0.102274	0.664294		0.218489	0.333155	0.911757	0.768887	0.418157	0.619122	0.801803	0.760723	0.334363	0.297691	0.76589	0.618137	0.90839	0.799563	0.308049		0.873349	-0.448681	-0.564661	0.964896	0.707867	-0.456801	0.987821	-0.291906	0.996696	0.832792	-0.280519	-0.751544	0.28151	0.916104	0.631763
	C22:1		-0.334486	-0.375165	-0.805678	-0.090648	0.451152	0.944905	-0.517681	-0.6458	-0.75608	-0.355715	-0.473894	-0.0271809	0.945212	-0.115418	0.808351		0.108096	0.0537415	0.950636	0.520187	0.172357	0.373298	0.652428	0.574512	0.462213	0.489581	0.507179	0.454218	0.786036	0.563886	0.280242		0.967389	-0.592455	-0.65416	0.8735	0.453746	-0.653769	0.982022	-0.219992	0.965116	0.960193	-0.0941087	-0.623512	0.488803	0.901102	0.854946
	C24:1		-0.62014	-0.949821	-0.696052	-0.523875	-0.285607	0.0934701	-0.0138054	-0.843304	-0.729015	-0.566139	-0.229085	-0.472082	-0.117419	-0.854094	0.234821		-0.00628862	-0.604665	0.206639	-0.630001	-0.48289	-0.531431	-0.250516	-0.359881	0.625028	0.76725	-0.699861	-0.234517	-0.223878	-0.590725	0.229792		0.334208	-0.161695	-0.00926613	-0.332606	-0.806769	-0.357294	-0.0257108	0.50487	-0.0809604	0.296049	0.255566	0.159733	0.35362	0.0819429	0.625829
	C24:2		-0.831275	-0.887233	-0.871642	-0.706738	-0.339742	0.256088	-0.370918	-0.958929	-0.793498	-0.797381	-0.553315	-0.650972	0.105838	-0.920757	0.278445		0.278396	-0.320567	0.518648	-0.300408	-0.166106	-0.187975	0.125759	0.0107405	0.85522	0.945977	-0.394942	0.12923	0.144381	-0.25413	0.520643		0.603154	-0.0978775	0.00691019	-0.0806438	-0.595685	-0.310914	0.252143	0.594475	0.217203	0.460815	-0.0444366	-0.216053	0.233657	0.426482	0.74614
	C26:1		-0.0188466	0.480433	0.676877	-0.285996	-0.756947	-0.982041	0.0600705	0.54445	0.804656	-0.0179345	0.0268761	-0.35757	-0.905134	-0.0927652	-0.988868		0.365222	0.34727	-0.703058	-0.211149	0.262889	0.0293611	-0.249644	-0.170145	-0.120355	-0.228934	-0.248554	0.000722923	-0.44242	-0.252179	0.177319		-0.784214	0.899199	0.920653	-0.788209	-0.361221	0.921647	-0.842897	0.538813	-0.791583	-0.968195	-0.37401	0.197242	-0.829827	-0.595727	-0.854564
	C22:2		-0.628574	-0.273663	-0.807032	-0.448667	0.0629413	0.72428	-0.822968	-0.666239	-0.61088	-0.659689	-0.794557	-0.401698	0.778257	-0.34153	0.497548		0.510174	0.35796	0.992685	0.644136	0.491903	0.618723	0.861321	0.792772	0.720114	0.67947	0.583407	0.751834	0.91634	0.684146	0.650216		0.95761	-0.207351	-0.28125	0.745983	0.38401	-0.305371	0.903154	0.148576	0.916525	0.777516	-0.476006	-0.866123	0.108397	0.996	0.72575
	d18:OHC24:1		-0.267278	-0.50495	-0.829546	-0.00449398	0.537392	0.972754	-0.356743	-0.692512	-0.84684	-0.276204	-0.336813	0.067161	0.925292	-0.121395	0.90051		-0.0628486	-0.147803	0.886328	0.352258	-0.0293712	0.179963	0.487186	0.397926	0.400371	0.470647	0.350801	0.270462	0.645476	0.398955	0.138266		0.938471	-0.722039	-0.755202	0.816537	0.34698	-0.788112	0.935182	-0.288897	0.900537	0.996702	0.0985355	-0.45817	0.648243	0.803866	0.918882
[truncated: 48 more columns]

## Sheet: Supplementary Table 4
WT	DHC
	Brain-C16	Brain-C18	Brain-C20	Brain-C22	Brain-C24	Brain-C24:1	Heart-C16	Heart-C18	Heart-C20	Heart-C22	Heart-C24	Heart-C24:1	Kidney-C16	K-C18	K-C20	K-C22	K-C24	K-C24:1	Liv-C16	Liv-C18	Liv-C20	Liv-C22	Liv-C24	Liv-C24:1	Lung-C16	Lung-C18	Lung-C20	Lung-C22	Lung-C24	Lung-C24:1	Spl-C16	Spl-C18	Spl-C20	Spl-C22	Spl-C24	Spl-C24:1
Brain-C16		0.837974	0.950976	0.737846	-0.15722	0.554163	0.435237	0.109483	0.421405	0.371524	0.385257	0.6158	0.255911	0.644367	0.656756	0.248617	0.25419	0.794897	0.13853	0.0127658	-0.090608	-0.306575	-0.232531	-0.157543	0.144005	0.71362	0.426715	0.214113	0.0206875	0.251609	-0.275344	0.826832	0.627894	0.027547	-0.289845	0.981768
Brain-C18	0.837974		0.781572	0.323794	-0.226853	0.413849	0.347484	-0.351709	0.57335	0.629648	0.592776	0.0942421	-0.312143	0.234938	0.759026	-0.256769	-0.313137	0.556357	-0.354177	-0.242962	-0.582125	-0.442177	-0.433949	-0.669234	0.126385	0.257044	0.262805	0.153923	0.0585249	0.362157	-0.130568	0.732288	0.930772	0.566088	-0.349421	0.763804
Brain-C20	0.950976	0.781572		0.841681	-0.444003	0.784376	0.691902	0.303231	0.139289	0.114474	0.11255	0.560193	0.252626	0.789205	0.814	0.118621	0.245308	0.937881	0.306252	0.297855	0.0515022	-0.555887	-0.476259	-0.0982017	-0.168109	0.598595	0.137316	-0.0955721	-0.289488	-0.0540952	-0.557635	0.956061	0.649184	0.0276849	-0.558722	0.888476
Brain-C22	0.737846	0.323794	0.841681		-0.416017	0.79421	0.702936	0.75138	-0.236084	-0.333482	-0.298504	0.809458	0.68611	0.98866	0.541699	0.456832	0.67695	0.927108	0.765126	0.619168	0.580665	-0.40347	-0.287131	0.446588	-0.30054	0.735274	0.0487646	-0.212338	-0.429617	-0.339894	-0.684768	0.79721	0.159098	-0.477935	-0.488332	0.7192
Brain-C24	-0.15722	-0.226853	-0.444003	-0.416017		-0.875123	-0.93755	-0.43202	0.652862	0.542047	0.610488	0.186601	0.184225	-0.511199	-0.801697	0.556799	0.202207	-0.646378	-0.346027	-0.781575	-0.176398	0.971765	0.956972	0.120659	0.937413	0.304683	0.825939	0.922914	0.952676	0.813471	0.9286	-0.684793	-0.457991	-0.270623	0.990369	0.0165587
Brain-C24:1	0.554163	0.413849	0.784376	0.79421	-0.875123		0.988438	0.609441	-0.475669	-0.445638	-0.476752	0.286256	0.183261	0.840562	0.866213	-0.164017	0.167036	0.932674	0.560304	0.782478	0.33549	-0.874073	-0.8066	0.068245	-0.739742	0.191204	-0.481675	-0.684154	-0.82023	-0.653308	-0.950217	0.912939	0.475087	0.00217579	-0.917631	0.424608
Heart-C16	0.435237	0.347484	0.691902	0.702936	-0.93755	0.988438		0.588357	-0.560061	-0.506615	-0.548886	0.154774	0.0897582	0.767677	0.858571	-0.278952	0.072456	0.867384	0.526652	0.816804	0.315959	-0.922812	-0.868644	0.0325696	-0.827988	0.0452432	-0.607382	-0.783224	-0.890382	-0.733559	-0.974707	0.859465	0.46281	0.0665326	-0.963017	0.289919
Heart-C18	0.109483	-0.351709	0.303231	0.75138	-0.43202	0.609441	0.588357		-0.74668	-0.846795	-0.805724	0.607924	0.779021	0.8235	0.133203	0.456375	0.76765	0.578133	0.994814	0.885894	0.951324	-0.266689	-0.166462	0.827288	-0.559164	0.404475	-0.320213	-0.497095	-0.629735	-0.728559	-0.719471	0.351108	-0.398294	-0.750883	-0.409416	0.105614
Heart-C20	0.421405	0.57335	0.139289	-0.236084	0.652862	-0.475669	-0.560061	-0.74668		0.978563	0.994648	0.0718401	-0.234547	-0.377868	-0.0967684	0.134573	-0.220024	-0.211087	-0.685758	-0.901193	-0.706859	0.455976	0.430386	-0.526889	0.868534	0.305907	0.830551	0.863765	0.848821	0.970986	0.724419	-0.0754148	0.371605	0.335566	0.560002	0.497251
Heart-C22	0.371524	0.629648	0.114474	-0.333482	0.542047	-0.445638	-0.506615	-0.846795	0.978563		0.994367	-0.111561	-0.425979	-0.463603	-0.00239615	-0.0723826	-0.412872	-0.235462	-0.80373	-0.905854	-0.836527	0.33035	0.285217	-0.689002	0.774336	0.129533	0.698311	0.757031	0.771795	0.924977	0.686372	-0.0535611	0.49483	0.521648	0.455191	0.414821
Heart-C24	0.385257	0.592776	0.11255	-0.298504	0.610488	-0.476752	-0.548886	-0.805724	0.994648	0.994367		-0.0259025	-0.333631	-0.434809	-0.0641536	0.032701	-0.319578	-0.239194	-0.75312	-0.914696	-0.776097	0.406689	0.37013	-0.608307	0.831525	0.212699	0.769922	0.819469	0.821947	0.956457	0.719856	-0.0802568	0.424293	0.428389	0.521676	0.446749
Heart-C24:1	0.6158	0.0942421	0.560193	0.809458	0.186601	0.286256	0.154774	0.607924	0.0718401	-0.111561	-0.0259025		0.912276	0.748976	0.00943204	0.882246	0.913391	0.557358	0.676684	0.231686	0.605701	0.209666	0.328288	0.651954	0.231973	0.970822	0.532785	0.317234	0.106921	0.0824876	-0.167052	0.367989	-0.222617	-0.76673	0.115751	0.711923
Kidney-C16	0.255911	-0.312143	0.252626	0.68611	0.184225	0.183261	0.0897582	0.779021	-0.234547	-0.425979	-0.333631	0.912276		0.674052	-0.238569	0.912702	0.99983	0.36434	0.838742	0.400546	0.850924	0.300651	0.413555	0.905123	0.0840462	0.803866	0.328174	0.156376	-0.00981506	-0.149487	-0.192941	0.109586	-0.568485	-0.958665	0.168467	0.364444
K-C18	0.644367	0.234938	0.789205	0.98866	-0.511199	0.840562	0.767677	0.8235	-0.377868	-0.463603	-0.434809	0.748976	0.674052		0.548647	0.396416	0.662896	0.923366	0.825651	0.730071	0.649244	-0.471855	-0.358098	0.489368	-0.429476	0.643704	-0.0911698	-0.345114	-0.549142	-0.476781	-0.772499	0.783505	0.113675	-0.488568	-0.566622	0.611278
K-C20	0.656756	0.759026	0.814	0.541699	-0.801697	0.866213	0.858571	0.133203	-0.0967684	-0.00239615	-0.0641536	0.00943204	-0.238569	0.548647		-0.461751	-0.251323	0.817211	0.0786673	0.406043	-0.178661	-0.909138	-0.884623	-0.42932	-0.544563	0.0238215	-0.363032	-0.511401	-0.60551	-0.331395	-0.72398	0.933191	0.849726	0.4607	-0.873987	0.501812
K-C22	0.248617	-0.256769	0.118621	0.456832	0.556799	-0.164017	-0.278952	0.456375	0.134573	-0.0723826	0.032701	0.882246	0.912702	0.396416	-0.461751		0.920026	0.105586	0.544285	-0.00808412	0.601263	0.622376	0.71521	0.764032	0.482263	0.85573	0.662561	0.542073	0.399608	0.252959	0.209387	-0.112707	-0.584736	-0.885189	0.525523	0.408074
K-C24	0.25419	-0.313137	0.245308	0.67695	0.202207	0.167036	0.072456	0.76765	-0.220024	-0.412872	-0.319578	0.913391	0.99983	0.662896	-0.251323	0.920026		0.352292	0.82883	0.38388	0.84366	0.317233	0.429544	0.903155	0.101982	0.807943	0.343599	0.17389	0.00852302	-0.132661	-0.174982	0.0979758	-0.573304	-0.959649	0.186016	0.365539
K-C24:1	0.794897	0.556357	0.937881	0.927108	-0.646378	0.932674	0.867384	0.578133	-0.211087	-0.235462	-0.239194	0.557358	0.36434	0.923366	0.817211	0.105586	0.352292		0.562813	0.61042	0.321995	-0.684456	-0.593787	0.117315	-0.454084	0.51153	-0.133957	-0.378935	-0.569425	-0.386566	-0.795978	0.962022	0.485478	-0.123521	-0.727487	0.712534
Liv-C16	0.13853	-0.354177	0.306252	0.765126	-0.346027	0.560304	0.526652	0.994814	-0.685758	-0.80373	-0.75312	0.676684	0.838742	0.825651	0.0786673	0.544285	0.82883	0.562813		0.834419	0.963687	-0.183905	-0.0784476	0.864505	-0.472025	0.482622	-0.224419	-0.406278	-0.548747	-0.656655	-0.656884	0.324524	-0.436443	-0.807023	-0.329209	0.152632
Liv-C18	0.0127658	-0.242962	0.297855	0.619168	-0.781575	0.782478	0.816804	0.885894	-0.901193	-0.905854	-0.914696	0.231686	0.400546	0.730071	0.406043	-0.00808412	0.38388	0.61042	0.834419		0.750877	-0.63335	-0.568038	0.524505	-0.879061	0.0190234	-0.69959	-0.839337	-0.917415	-0.946587	-0.924265	0.470791	-0.127104	-0.377584	-0.742443	-0.0758328
Liv-C20	-0.090608	-0.582125	0.0515022	0.580665	-0.176398	0.33549	0.315959	0.951324	-0.706859	-0.836527	-0.776097	0.605701	0.850924	0.649244	-0.178661	0.601263	0.84366	0.321995	0.963687	0.750877		0.0204224	0.112779	0.955652	-0.381391	0.400056	-0.199249	-0.329679	-0.433207	-0.61607	-0.487321	0.0602293	-0.658878	-0.890867	-0.132222	-0.0455623
Liv-C22	-0.306575	-0.442177	-0.555887	-0.40347	0.971765	-0.874073	-0.922812	-0.266689	0.455976	0.33035	0.406689	0.209666	0.300651	-0.471855	-0.909138	0.622376	0.317233	-0.684456	-0.183905	-0.63335	0.0204224		0.992177	0.313299	0.832217	0.275092	0.717389	0.817842	0.854541	0.653275	0.861235	-0.774022	-0.654678	-0.431237	0.988313	-0.125202
Liv-C24	-0.232531	-0.433949	-0.476259	-0.287131	0.956972	-0.8066	-0.868644	-0.166462	0.430386	0.285217	0.37013	0.328288	0.413555	-0.358098	-0.884623	0.71521	0.429544	-0.593787	-0.0784476	-0.568038	0.112779	0.992177		0.40035	0.821142	0.38292	0.747541	0.817888	0.827769	0.625156	0.803	-0.708253	-0.676357	-0.525332	0.966501	-0.0451385
Liv-C24:1	-0.157543	-0.669234	-0.0982017	0.446588	0.120659	0.068245	0.0325696	0.827288	-0.526889	-0.689002	-0.608307	0.651954	0.905123	0.489368	-0.42932	0.764032	0.903155	0.117315	0.864505	0.524505	0.955652	0.313299	0.40035		-0.110029	0.477971	0.034639	-0.0636951	-0.155177	-0.384796	-0.210779	-0.157956	-0.810401	-0.976461	0.164911	-0.0606131
Lung-C16	0.144005	0.126385	-0.168109	-0.30054	0.937413	-0.739742	-0.827988	-0.559164	0.868534	0.774336	0.831525	0.231973	0.0840462	-0.429476	-0.544563	0.482263	0.101982	-0.454084	-0.472025	-0.879061	-0.381391	0.832217	0.821142	-0.110029		0.409746	0.937886	0.995811	0.990256	0.956678	0.896043	-0.432121	-0.136005	-0.0801599	0.88335	0.295085
Lung-C18	0.71362	0.257044	0.598595	0.735274	0.304683	0.191204	0.0452432	0.404475	0.305907	0.129533	0.212699	0.970822	0.803866	0.643704	0.0238215	0.85573	0.807943	0.51153	0.482622	0.0190234	0.400056	0.275092	0.38292	0.477971	0.409746		0.694231	0.491127	0.283475	0.300105	-0.0121781	0.368176	-0.0901517	-0.632304	0.212003	0.817614
Lung-C20	0.426715	0.262805	0.137316	0.0487646	0.825939	-0.481675	-0.607382	-0.320213	0.830551	0.698311	0.769922	0.532785	0.328174	-0.0911698	-0.363032	0.662561	0.343599	-0.133957	-0.224419	-0.69959	-0.199249	0.717389	0.747541	0.034639	0.937886	0.694231		0.965459	0.880553	0.882204	0.688182	-0.154795	-0.0708861	-0.245852	0.741819	0.576558
Lung-C22	0.214113	0.153923	-0.0955721	-0.212338	0.922914	-0.684154	-0.783224	-0.497095	0.863765	0.757031	0.819469	0.317234	0.156376	-0.345114	-0.511401	0.542073	0.17389	-0.378935	-0.406278	-0.839337	-0.329679	0.817842	0.817888	-0.0636951	0.995811	0.491127	0.965459		0.973601	0.945634	0.85319	-0.370571	-0.131116	-0.133817	0.861236	0.367924
Lung-C24	0.0206875	0.0585249	-0.289488	-0.429617	0.952676	-0.82023	-0.890382	-0.629735	0.848821	0.771795	0.821947	0.106921	-0.00981506	-0.549142	-0.60551	0.399608	0.00852302	-0.569425	-0.548747	-0.917415	-0.433207	0.854541	0.827769	-0.155177	0.990256	0.283475	0.880553	0.973601		0.950548	0.948924	-0.533521	-0.166987	-0.0195774	0.913344	0.16816
Lung-C24:1	0.251609	0.362157	-0.0540952	-0.339894	0.813471	-0.653308	-0.733559	-0.728559	0.970986	0.924977	0.956457	0.0824876	-0.149487	-0.476781	-0.331395	0.252959	-0.132661	-0.386566	-0.656655	-0.946587	-0.61607	0.653275	0.625156	-0.384796	0.956678	0.300105	0.882204	0.945634	0.950548		0.856633	-0.289145	0.144122	0.194244	0.741733	0.362191
Spl-C16	-0.275344	-0.130568	-0.557635	-0.684768	0.9286	-0.950217	-0.974707	-0.719471	0.724419	0.686372	0.719856	-0.167052	-0.192941	-0.772499	-0.72398	0.209387	-0.174982	-0.795978	-0.656884	-0.924265	-0.487321	0.861235	0.803	-0.210779	0.896043	-0.0121781	0.688182	0.85319	0.948924	0.856633		-0.740768	-0.260129	0.0848913	0.928136	-0.142473
Spl-C18	0.826832	0.732288	0.956061	0.79721	-0.684793	0.912939	0.859465	0.351108	-0.0754148	-0.0535611	-0.0802568	0.367989	0.109586	0.783505	0.933191	-0.112707	0.0979758	0.962022	0.324524	0.470791	0.0602293	-0.774022	-0.708253	-0.157956	-0.432121	0.368176	-0.154795	-0.370571	-0.533521	-0.289145	-0.740768		0.704737	0.147956	-0.776378	0.71668
Spl-C20	0.627894	0.930772	0.649184	0.159098	-0.457991	0.475087	0.46281	-0.398294	0.371605	0.49483	0.424293	-0.222617	-0.568485	0.113675	0.849726	-0.584736	-0.573304	0.485478	-0.436443	-0.127104	-0.658878	-0.654678	-0.676357	-0.810401	-0.136005	-0.0901517	-0.0708861	-0.131116	-0.166987	0.144122	-0.260129	0.704737		0.777678	-0.548488	0.499398
Spl-C22	0.027547	0.566088	0.0276849	-0.477935	-0.270623	0.00217579	0.0665326	-0.750883	0.335566	0.521648	0.428389	-0.76673	-0.958665	-0.488568	0.4607	-0.885189	-0.959649	-0.123521	-0.807023	-0.377584	-0.890867	-0.431237	-0.525332	-0.976461	-0.0801599	-0.632304	-0.245852	-0.133817	-0.0195774	0.194244	0.0848913	0.147956	0.777678		-0.291767	-0.0952898
Spl-C24	-0.289845	-0.349421	-0.558722	-0.488332	0.990369	-0.917631	-0.963017	-0.409416	0.560002	0.455191	0.521676	0.115751	0.168467	-0.566622	-0.873987	0.525523	0.186016	-0.727487	-0.329209	-0.742443	-0.132222	0.988313	0.966501	0.164911	0.88335	0.212003	0.741819	0.861236	0.913344	0.741733	0.928136	-0.776378	-0.548488	-0.291767		-0.116881
Spl-C24:1	0.981768	0.763804	0.888476	0.7192	0.0165587	0.424608	0.289919	0.105614	0.497251	0.414821	0.446749	0.711923	0.364444	0.611278	0.501812	0.408074	0.365539	0.712534	0.152632	-0.0758328	-0.0455623	-0.125202	-0.0451385	-0.0606131	0.295085	0.817614	0.576558	0.367924	0.16816	0.362191	-0.142473	0.71668	0.499398	-0.0952898	-0.116881
Fabry
	Brain-C16	Brain-C18	Brain-C20	Brain-C22	Brain-C24	Brain-C24:1	Heart-C16	Heart-C18	Heart-C20	Heart-C22	Heart-C24	Heart-C24:1	Kidney-C16	K-C18	K-C20	K-C22	K-C24	K-C24:1	Liv-C16	Liv-C18	Liv-C20	Liv-C22	Liv-C24	Liv-C24:1	Lung-C16	Lung-C18	Lung-C20	Lung-C22	Lung-C24	Lung-C24:1	Spl-C16	Spl-C18	Spl-C20	Spl-C22	Spl-C24	Spl-C24:1
Brain-C16		0.0932001	0.0916404	-0.48098	-0.499208	0.251342	-0.00166452	-0.430088	0.386875	0.175414	-0.468881	-0.241841	-0.300846	-0.740409	-0.675984	-0.324666	-0.159058	-0.305211	0.19035	-0.379859	-0.313114	-0.256061	-0.237019	-0.248355	-0.435134	-0.769008	-0.185076	-0.449969	0.319651	-0.48433	0.386078	-0.602415	0.301434	0.0747717	-0.208455	0.072018
Brain-C18	0.0932001		0.166174	0.718807	0.749687	-0.152251	0.840729	0.113495	-0.0772435	0.371576	0.47266	0.218986	-0.138913	0.44348	-0.196976	0.220867	-0.392464	0.174098	0.809794	0.630735	0.687213	0.834247	0.834428	0.809403	0.590085	0.247558	0.860237	0.598911	0.40073	0.406662	0.742622	-0.36766	-0.0543869	-0.399877	0.5932	0.158463
Brain-C20	0.0916404	0.166174		-0.185055	-0.228211	-0.466618	-0.367217	0.670896	0.779914	-0.370503	-0.609298	-0.903024	-0.884311	0.380754	-0.794542	-0.696573	-0.376645	-0.607332	-0.41309	-0.533129	-0.482683	-0.257538	-0.299176	-0.357096	-0.178967	0.352765	0.180358	0.208275	-0.754954	-0.243126	-0.418607	-0.716839	-0.868097	-0.902126	-0.444539	-0.929402
Brain-C22	-0.48098	0.718807	-0.185055		0.900499	0.142623	0.729963	-0.0433684	-0.640834	0.0454708	0.70815	0.58215	0.422774	0.723181	0.427789	0.726685	0.151143	0.697416	0.635762	0.802355	0.782349	0.811207	0.832076	0.848777	0.9556	0.647769	0.89161	0.868452	0.411433	0.884258	0.471447	0.0873262	0.133639	-0.0210611	0.893626	0.298828
Brain-C24	-0.499208	0.749687	-0.228211	0.900499		-0.211277	0.854775	0.180293	-0.473766	0.428601	0.886946	0.598479	0.283644	0.639555	0.452996	0.527242	-0.223082	0.433432	0.730541	0.937315	0.938398	0.960382	0.956787	0.954998	0.734268	0.476245	0.73064	0.625143	0.390951	0.61359	0.569768	0.289693	0.0308833	-0.127581	0.702704	0.407848
Brain-C24:1	0.251342	-0.152251	-0.466618	0.142623	-0.211277		-0.0468662	-0.919718	-0.648926	-0.46879	-0.128022	0.411212	0.684758	-0.272051	0.225563	0.675469	0.881556	0.752109	0.0883806	-0.0690219	-0.120478	-0.22374	-0.149103	-0.0840133	0.383041	-0.0943419	0.126935	0.199944	0.543943	0.503168	0.139749	-0.126055	0.76888	0.742445	0.538459	0.339394
Heart-C16	-0.00166452	0.840729	-0.367217	0.729963	0.854775	-0.0468662		-0.133278	-0.41162	0.662543	0.820309	0.666472	0.273416	0.209795	0.249641	0.4872	-0.305268	0.374978	0.976805	0.907503	0.939567	0.957057	0.968253	0.96779	0.561991	0.0125758	0.64358	0.36872	0.725772	0.409415	0.912668	0.11817	0.335589	0.0426922	0.701222	0.648096
Heart-C18	-0.430088	0.113495	0.670896	-0.0433684	0.180293	-0.919718	-0.133278		0.625139	0.106227	-0.0262144	-0.561355	-0.709835	0.538197	-0.256073	-0.6323	-0.677975	-0.653054	-0.297437	-0.0661218	-0.0332772	0.103008	0.0313216	-0.0307363	-0.211563	0.422223	0.0188443	0.0661445	-0.762746	-0.29752	-0.39007	-0.00870486	-0.940001	-0.859813	-0.486235	-0.61516
Heart-C20	0.386875	-0.0772435	0.779914	-0.640834	-0.473766	-0.648926	-0.41162	0.625139		0.0659266	-0.617921	-0.89075	-0.965097	-0.161167	-0.826069	-0.984077	-0.673423	-0.959637	-0.406045	-0.615188	-0.541819	-0.381292	-0.436497	-0.502505	-0.716658	-0.235811	-0.33552	-0.422571	-0.658174	-0.79027	-0.317975	-0.491243	-0.720946	-0.736262	-0.826966	-0.682087
Heart-C22	0.175414	0.371576	-0.370503	0.0454708	0.428601	-0.46879	0.662543	0.106227	0.0659266		0.620603	0.39246	-0.0360467	-0.288559	0.128632	-0.0909912	-0.710693	-0.253497	0.654318	0.58825	0.641833	0.610404	0.585661	0.562389	-0.213597	-0.513229	-0.0888193	-0.396983	0.453359	-0.354939	0.679641	0.374459	0.179862	0.0146476	-0.0115534	0.613814
Heart-C24	-0.468881	0.47266	-0.609298	0.70815	0.886946	-0.128022	0.820309	-0.0262144	-0.617921	0.620603		0.830701	0.53294	0.307727	0.713719	0.602505	-0.156335	0.468008	0.724969	0.978529	0.963024	0.87707	0.879921	0.895572	0.5298	0.165794	0.386201	0.28002	0.566868	0.452018	0.601223	0.638286	0.322186	0.236679	0.617708	0.72625
Heart-C24:1	-0.241841	0.218986	-0.903024	0.58215	0.598479	0.411212	0.666472	-0.561355	-0.89075	0.39246	0.830701		0.881352	-0.0253302	0.810871	0.863129	0.312152	0.768053	0.66683	0.81294	0.769847	0.603048	0.644482	0.696092	0.540641	-0.0536792	0.242968	0.17947	0.829037	0.548138	0.606122	0.616367	0.774815	0.713201	0.746614	0.920533
Kidney-C16	-0.300846	-0.138913	-0.884311	0.422774	0.283644	0.684758	0.273416	-0.709835	-0.965097	-0.0360467	0.53294	0.881352		-0.0638736	0.851711	0.913322	0.704673	0.884147	0.29513	0.492848	0.414781	0.211301	0.267485	0.338668	0.511175	0.0376946	0.08425	0.182159	0.657174	0.615683	0.245599	0.587616	0.812217	0.87913	0.671175	0.740109
K-C18	-0.740409	0.44348	0.380754	0.723181	0.639555	-0.272051	0.209795	0.538197	-0.161167	-0.288559	0.307727	-0.0253302	-0.0638736		0.16948	0.223822	-0.00531146	0.249026	0.0348296	0.358203	0.337529	0.443994	0.425571	0.411502	0.68614	0.963608	0.706419	0.851304	-0.3319	0.640849	-0.162646	-0.0322749	-0.533482	-0.521067	0.390753	-0.368613
K-C20	-0.675984	-0.196976	-0.794542	0.427789	0.452996	0.225563	0.249641	-0.256073	-0.826069	0.128632	0.713719	0.810871	0.851711	0.16948		0.72727	0.413933	0.6557	0.169847	0.604705	0.524096	0.321205	0.34257	0.394314	0.407905	0.218127	-0.0193861	0.13211	0.360236	0.492304	0.0555223	0.884754	0.468882	0.637335	0.463854	0.632236
K-C22	-0.324666	0.220867	-0.696573	0.726685	0.527242	0.675469	0.4872	-0.6323	-0.984077	-0.0909912	0.602505	0.863129	0.913322	0.223822	0.72727		0.657841	0.985325	0.488246	0.636302	0.572373	0.446641	0.504751	0.567128	0.807759	0.283981	0.481579	0.537139	0.692458	0.859413	0.398309	0.346028	0.700574	0.658119	0.909689	0.642322
K-C24	-0.159058	-0.392464	-0.376645	0.151143	-0.223082	0.881556	-0.305268	-0.677975	-0.673423	-0.710693	-0.156335	0.312152	0.704673	-0.00531146	0.413933	0.657841		0.756117	-0.246177	-0.153982	-0.23861	-0.36148	-0.299657	-0.232391	0.411605	0.23003	0.0467806	0.296724	0.202516	0.58636	-0.260015	0.0716526	0.525596	0.66428	0.429347	0.116218
K-C24:1	-0.305211	0.174098	-0.607332	0.697416	0.433432	0.752109	0.374978	-0.653054	-0.959637	-0.253497	0.468008	0.768053	0.884147	0.249026	0.6557	0.985325	0.756117		0.384867	0.513909	0.445742	0.333898	0.395971	0.460154	0.822463	0.342915	0.497189	0.59032	0.617514	0.892466	0.299149	0.238212	0.664284	0.63572	0.8954	0.52422
Liv-C16	0.19035	0.809794	-0.41309	0.635762	0.730541	0.0883806	0.976805	-0.297437	-0.406045	0.654318	0.724969	0.66683	0.29513	0.0348296	0.169847	0.488246	-0.246177	0.384867		0.825695	0.862836	0.873061	0.894174	0.898668	0.498148	-0.147104	0.588406	0.279773	0.827028	0.353217	0.976887	0.028793	0.467792	0.144489	0.695098	0.701445
Liv-C18	-0.379859	0.630735	-0.533129	0.802355	0.937315	-0.0690219	0.907503	-0.0661218	-0.615188	0.58825	0.978529	0.81294	0.492848	0.358203	0.604705	0.636302	-0.153982	0.513909	0.825695		0.99453	0.944313	0.95267	0.96598	0.635656	0.203617	0.548808	0.40469	0.628378	0.535612	0.703841	0.469963	0.327801	0.173797	0.723119	0.698099
Liv-C20	-0.313114	0.687213	-0.482683	0.782349	0.938398	-0.120478	0.939567	-0.0332772	-0.541819	0.641833	0.963024	0.769847	0.414781	0.337529	0.524096	0.572373	-0.23861	0.445742	0.862836	0.99453		0.968086	0.973012	0.980007	0.599582	0.162053	0.561274	0.382246	0.629066	0.480754	0.750427	0.410688	0.294821	0.111214	0.693065	0.681268
Liv-C22	-0.256061	0.834247	-0.257538	0.811207	0.960382	-0.22374	0.957057	0.103008	-0.381292	0.610404	0.87707	0.603048	0.211301	0.443994	0.321205	0.446641	-0.36148	0.333898	0.873061	0.944313	0.968086		0.997105	0.989291	0.617317	0.240757	0.688897	0.479639	0.528464	0.463967	0.757546	0.205938	0.120662	-0.114445	0.663161	0.510707
Liv-C24	-0.237019	0.834428	-0.299176	0.832076	0.956787	-0.149103	0.968253	0.0313216	-0.436497	0.585661	0.879921	0.644482	0.267485	0.425571	0.34257	0.504751	-0.299657	0.395971	0.894174	0.95267	0.973012	0.997105		0.997116	0.653705	0.232811	0.706866	0.498982	0.580624	0.507237	0.7817	0.19925	0.184277	-0.0569515	0.713673	0.546783
Liv-C24:1	-0.248355	0.809403	-0.357096	0.848777	0.954998	-0.0840133	0.96779	-0.0307363	-0.502505	0.562389	0.895572	0.696092	0.338668	0.411502	0.394314	0.567128	-0.232391	0.460154	0.898668	0.96598	0.980007	0.989291	0.997116		0.683943	0.232017	0.704529	0.508302	0.621412	0.548877	0.785594	0.229186	0.245691	0.012286	0.755095	0.588834
Lung-C16	-0.435134	0.590085	-0.178967	0.9556	0.734268	0.383041	0.561991	-0.211563	-0.716658	-0.213597	0.5298	0.540641	0.511175	0.68614	0.407905	0.807759	0.411605	0.822463	0.498148	0.635656	0.599582	0.617317	0.653705	0.683943		0.683848	0.879363	0.92233	0.396176	0.976771	0.348448	-0.0148373	0.218599	0.095208	0.931395	0.224007
Lung-C18	-0.769008	0.247558	0.352765	0.647769	0.476245	-0.0943419	0.0125758	0.422223	-0.235811	-0.513229	0.165794	-0.0536792	0.0376946	0.963608	0.218127	0.283981	0.23003	0.342915	-0.147104	0.203617	0.162053	0.240757	0.232811	0.232017	0.683848		0.620703	0.851226	-0.389741	0.693862	-0.337535	-0.0297746	-0.473477	-0.393064	0.374935	-0.430287
Lung-C20	-0.185076	0.860237	0.180358	0.89161	0.73064	0.126935	0.64358	0.0188443	-0.33552	-0.0888193	0.386201	0.242968	0.08425	0.706419	-0.0193861	0.481579	0.0467806	0.497189	0.588406	0.548808	0.561274	0.688897	0.706866	0.704529	0.879363	0.620703		0.91808	0.284618	0.772998	0.466785	-0.368555	-0.0478797	-0.295256	0.783614	0.00610159
Lung-C22	-0.449969	0.598911	0.208275	0.868452	0.625143	0.199944	0.36872	0.0661445	-0.422571	-0.396983	0.28002	0.17947	0.182159	0.851304	0.13211	0.537139	0.296724	0.59032	0.279773	0.40469	0.382246	0.479639	0.498982	0.508302	0.92233	0.851226	0.91808		0.058993	0.886408	0.12215	-0.257611	-0.137359	-0.245476	0.736251	-0.16109
Lung-C24	0.319651	0.40073	-0.754954	0.411433	0.390951	0.543943	0.725772	-0.762746	-0.658174	0.453359	0.566868	0.829037	0.657174	-0.3319	0.360236	0.692458	0.202516	0.617514	0.827028	0.628378	0.629066	0.528464	0.580624	0.621412	0.396176	-0.389741	0.284618	0.058993		0.356624	0.862979	0.165372	0.882936	0.654081	0.701793	0.897047
Lung-C24:1	-0.48433	0.406662	-0.243126	0.884258	0.61359	0.503168	0.409415	-0.29752	-0.79027	-0.354939	0.452018	0.548138	0.615683	0.640849	0.492304	0.859413	0.58636	0.892466	0.353217	0.535612	0.480754	0.463967	0.507237	0.548877	0.976771	0.693862	0.772998	0.886408	0.356624		0.2074	0.0503676	0.279354	0.223311	0.904383	0.210245
Spl-C16	0.386078	0.742622	-0.418607	0.471447	0.569768	0.139749	0.912668	-0.39007	-0.317975	0.679641	0.601223	0.606122	0.245599	-0.162646	0.0555223	0.398309	-0.260015	0.299149	0.976887	0.703841	0.750427	0.757546	0.7817	0.785594	0.348448	-0.337535	0.466785	0.12215	0.862979	0.2074		-0.0477085	0.536283	0.196396	0.595249	0.715123
Spl-C18	-0.602415	-0.36766	-0.716839	0.0873262	0.289693	-0.126055	0.11817	-0.00870486	-0.491243	0.374459	0.638286	0.616367	0.587616	-0.0322749	0.884754	0.346028	0.0716526	0.238212	0.028793	0.469963	0.410688	0.205938	0.19925	0.229186	-0.0148373	-0.0297746	-0.368555	-0.257611	0.165372	0.0503676	-0.0477085		0.282455	0.500726	0.0526865	0.568931
Spl-C20	0.301434	-0.0543869	-0.868097	0.133639	0.0308833	0.76888	0.335589	-0.940001	-0.720946	0.179862	0.322186	0.774815	0.812217	-0.533482	0.468882	0.700574	0.525596	0.664284	0.467792	0.327801	0.294821	0.120662	0.184277	0.245691	0.218599	-0.473477	-0.0478797	-0.137359	0.882936	0.279354	0.536283	0.282455		0.920431	0.53223	0.844421
Spl-C22	0.0747717	-0.399877	-0.902126	-0.0210611	-0.127581	0.742445	0.0426922	-0.859813	-0.736262	0.0146476	0.236679	0.713201	0.87913	-0.521067	0.637335	0.658119	0.66428	0.63572	0.144489	0.173797	0.111214	-0.114445	-0.0569515	0.012286	0.095208	-0.393064	-0.295256	-0.245476	0.654081	0.223311	0.196396	0.500726	0.920431		0.352621	0.741769
Spl-C24	-0.208455	0.5932	-0.444539	0.893626	0.702704	0.538459	0.701222	-0.486235	-0.826966	-0.0115534	0.617708	0.746614	0.671175	0.390753	0.463854	0.909689	0.429347	0.8954	0.695098	0.723119	0.693065	0.663161	0.713673	0.755095	0.931395	0.374935	0.783614	0.736251	0.701793	0.904383	0.595249	0.0526865	0.53223	0.352621		0.525654
Spl-C24:1	0.072018	0.158463	-0.929402	0.298828	0.407848	0.339394	0.648096	-0.61516	-0.682087	0.613814	0.72625	0.920533	0.740109	-0.368613	0.632236	0.642322	0.116218	0.52422	0.701445	0.698099	0.681268	0.510707	0.546783	0.588834	0.224007	-0.430287	0.00610159	-0.16109	0.897047	0.210245	0.715123	0.568931	0.844421	0.741769	0.525654

## Sheet: Supplementary Table 5
WT	MHC
	Brain-C16	Brain-C18	Brain-C20	Brain-C22	Brain-C24	Brain-C24:1	Heart-C16	Heart-C18	Heart-C20	Heart-C22	Heart-C24	Heart-C24:1	Kidney-C16	K-C18	K-C20	K-C22	K-C24	K-C24:1	Liv-C16	Liv-C18	Liv-C20	Liv-C22	Liv-C24	Liv-C24:1	Lung-C16	Lung-C18	Lung-C20	Lung-C22	Lung-C24	Lung-C24:1	Spl-C16	Spl-C18	Spl-C20	Spl-C22	Spl-C24	Spl-C24:1
Brain-C16		0.56698	0.67771	0.0559002	0.250306	0.360475	-0.783641	-0.853991	-0.453716	-0.643005	-0.722992	-0.783552	-0.273229	-0.489354	-0.57591	-0.498097	-0.5449	-0.0719285	0.104587	-0.388866	-0.61163	-0.290463	-0.365062	0.062589	-0.00884559	-0.455919	-0.272588	-0.400904	-0.289569	-0.153733	0.0915896	0.141835	0.110077	0.0223206	0.0828619	0.184699
Brain-C18	0.56698		0.988748	0.582401	0.939428	0.952459	-0.175589	-0.105813	-0.0318759	-0.183553	-0.191103	0.0281827	0.538345	-0.096597	-0.0561062	0.17718	0.286031	0.200659	-0.353636	0.499031	-0.0916976	-0.0106321	0.0199328	0.808148	-0.463387	-0.157674	-0.0775434	-0.250943	-0.323656	-0.0928855	0.0928209	0.216717	0.183709	0.075241	0.0387992	0.196457
Brain-C20	0.67771	0.988748		0.56301	0.880126	0.900848	-0.316281	-0.230292	-0.14617	-0.308642	-0.32471	-0.121247	0.454127	-0.209789	-0.184221	0.0409931	0.14096	0.121989	-0.336968	0.363835	-0.221131	-0.103271	-0.0866292	0.71491	-0.453014	-0.26018	-0.160687	-0.335363	-0.381937	-0.155261	0.0522227	0.172138	0.136925	0.0244985	0.00249801	0.161463
Brain-C22	0.0559002	0.582401	0.56301		0.661201	0.469452	-0.217745	0.440543	-0.471371	-0.433079	-0.335744	0.162436	0.892861	-0.506443	-0.367922	-0.147068	0.136619	-0.515047	-0.966247	0.344985	-0.367033	-0.587109	-0.495706	0.377777	-0.988626	-0.597392	-0.66284	-0.720622	-0.84074	-0.745966	-0.699219	-0.605186	-0.624321	-0.68719	-0.740983	-0.63933
Brain-C24	0.250306	0.939428	0.880126	0.661201		0.969494	0.119731	0.23095	0.151391	0.0518704	0.0762703	0.359172	0.746389	0.0901495	0.173747	0.415554	0.562947	0.26585	-0.459091	0.74836	0.146776	0.108439	0.175399	0.923836	-0.54089	0.00445358	0.0223595	-0.128057	-0.259844	-0.0451249	0.0710683	0.195781	0.170199	0.0792282	0.0112059	0.154133
Brain-C24:1	0.360475	0.952459	0.900848	0.469452	0.969494		0.126309	0.0573158	0.265445	0.12395	0.116376	0.289276	0.566656	0.202646	0.249906	0.468436	0.550188	0.443192	-0.234725	0.715435	0.215717	0.264893	0.307872	0.946985	-0.33169	0.134458	0.19047	0.0243319	-0.0806752	0.148598	0.289799	0.40914	0.38264	0.289237	0.232966	0.375567
Heart-C16	-0.783641	-0.175589	-0.316281	-0.217745	0.119731	0.126309		0.68991	0.893168	0.963431	0.990377	0.927453	0.242375	0.901292	0.954213	0.923258	0.887781	0.655996	0.208591	0.744553	0.965197	0.784743	0.84608	0.437189	0.264631	0.863256	0.750346	0.788884	0.659316	0.640571	0.470207	0.458787	0.481428	0.534297	0.458645	0.407813
Heart-C18	-0.853991	-0.105813	-0.230292	0.440543	0.23095	0.0573158	0.68991		0.305936	0.470815	0.583638	0.874219	0.733755	0.312551	0.459699	0.519484	0.693078	-0.0368651	-0.529446	0.661748	0.486701	0.10468	0.221023	0.294125	-0.451047	0.230187	0.0417735	0.105466	-0.0706638	-0.113317	-0.298407	-0.283569	-0.266522	-0.227717	-0.318797	-0.345148
Heart-C20	-0.453716	-0.0318759	-0.14617	-0.471371	0.151391	0.265445	0.893168	0.305936		0.974086	0.941587	0.715092	-0.0408791	0.997896	0.986098	0.941603	0.806039	0.921389	0.543857	0.663872	0.979671	0.978847	0.99522	0.517387	0.556399	0.988007	0.961384	0.950631	0.873405	0.905855	0.815518	0.808639	0.823995	0.856104	0.804835	0.774815
Heart-C22	-0.643005	-0.183553	-0.308642	-0.433079	0.0518704	0.12395	0.963431	0.470815	0.974086		0.991148	0.805178	0.0188426	0.982109	0.991746	0.929875	0.821549	0.810109	0.452749	0.656919	0.995449	0.916355	0.94771	0.416013	0.492947	0.966822	0.898354	0.923265	0.83136	0.822243	0.681682	0.661184	0.682731	0.733698	0.675635	0.622101
Heart-C24	-0.722992	-0.191103	-0.32471	-0.335744	0.0762703	0.116376	0.990377	0.583638	0.941587	0.991148		0.871252	0.124003	0.950375	0.981065	0.931654	0.857432	0.737871	0.338994	0.700009	0.988755	0.858162	0.904256	0.421351	0.388431	0.924351	0.832602	0.866189	0.75573	0.739448	0.581241	0.563823	0.586404	0.639786	0.572971	0.518782
Heart-C24:1	-0.783552	0.0281827	-0.121247	0.162436	0.359172	0.289276	0.927453	0.874219	0.715092	0.805178	0.871252		0.58546	0.711039	0.818451	0.868899	0.942989	0.452283	-0.164214	0.875672	0.830817	0.559102	0.656543	0.570407	-0.113685	0.638093	0.496027	0.516477	0.339848	0.352586	0.194365	0.216981	0.23309	0.264295	0.167502	0.152486
Kidney-C16	-0.273229	0.538345	0.454127	0.892861	0.746389	0.566656	0.242375	0.733755	-0.0408791	0.0188426	0.124003	0.58546		-0.0747076	0.0848479	0.296422	0.55837	-0.177817	-0.850627	0.704898	0.0885695	-0.20043	-0.0827134	0.613497	-0.852965	-0.183118	-0.292952	-0.341201	-0.520517	-0.424167	-0.446585	-0.354172	-0.36408	-0.406566	-0.495249	-0.411648
K-C18	-0.489354	-0.096597	-0.209789	-0.506443	0.0901495	0.202646	0.901292	0.312551	0.997896	0.982109	0.950375	0.711039	-0.0747076		0.985802	0.926473	0.784673	0.904192	0.563689	0.629322	0.981739	0.975233	0.989687	0.463064	0.583369	0.994015	0.962109	0.962704	0.890333	0.907646	0.805482	0.79063	0.808072	0.847103	0.798321	0.7582
K-C20	-0.57591	-0.0561062	-0.184221	-0.367922	0.173747	0.249906	0.954213	0.459699	0.986098	0.991746	0.981065	0.818451	0.0848479	0.985802		0.966998	0.869791	0.851437	0.418278	0.73004	0.998975	0.931282	0.966493	0.527149	0.444456	0.962778	0.904617	0.907027	0.80502	0.826038	0.708176	0.703341	0.720886	0.758438	0.695107	0.66127
K-C22	-0.498097	0.17718	0.0409931	-0.147068	0.415554	0.468436	0.923258	0.519484	0.941603	0.929875	0.931654	0.868899	0.296422	0.926473	0.966998		0.957099	0.832191	0.238354	0.875495	0.960673	0.871937	0.925829	0.718476	0.245425	0.880548	0.823558	0.791482	0.658426	0.728572	0.642245	0.669497	0.679795	0.692969	0.61465	0.618296
K-C24	-0.5449	0.286031	0.14096	0.136619	0.562947	0.550188	0.887781	0.693078	0.806039	0.821549	0.857432	0.942989	0.55837	0.784673	0.869791	0.957099		0.656922	-0.0532773	0.967565	0.866997	0.693014	0.776625	0.788607	-0.0432776	0.712275	0.623869	0.587687	0.417153	0.499555	0.409508	0.457869	0.464997	0.467255	0.372065	0.395651
K-C24:1	-0.0719285	0.200659	0.121989	-0.515047	0.26585	0.443192	0.655996	-0.0368651	0.921389	0.810109	0.737871	0.452283	-0.177817	0.904192	0.851437	0.832191	0.656922		0.664423	0.563284	0.828833	0.970383	0.954828	0.595469	0.629622	0.909127	0.959935	0.893398	0.857746	0.951036	0.956145	0.968751	0.972363	0.971041	0.941173	0.95029
Liv-C16	0.104587	-0.353636	-0.336968	-0.966247	-0.459091	-0.234725	0.208591	-0.529446	0.543857	0.452749	0.338994	-0.164214	-0.850627	0.563689	0.418278	0.238354	-0.0532773	0.664423		-0.226917	0.406114	0.681916	0.587567	-0.170834	0.99165	0.648163	0.747119	0.758954	0.871905	0.836103	0.838951	0.770171	0.781984	0.82048	0.86958	0.802205
Liv-C18	-0.388866	0.499031	0.363835	0.344985	0.74836	0.715435	0.744553	0.661748	0.663872	0.656919	0.700009	0.875672	0.704898	0.629322	0.73004	0.875495	0.967565	0.563284	-0.226917		0.721606	0.551225	0.6431	0.894861	-0.239221	0.542459	0.468184	0.399079	0.218102	0.343176	0.299103	0.375286	0.373776	0.349718	0.251032	0.31151
Liv-C20	-0.61163	-0.0916976	-0.221131	-0.367033	0.146776	0.215717	0.965197	0.486701	0.979671	0.995449	0.988755	0.830817	0.0885695	0.981739	0.998975	0.960673	0.866997	0.828833	0.406114	0.721606		0.918768	0.956013	0.500396	0.437953	0.958554	0.89281	0.902945	0.799584	0.811225	0.683413	0.675011	0.693885	0.735611	0.671724	0.632406
Liv-C22	-0.290463	-0.0106321	-0.103271	-0.587109	0.108439	0.264893	0.784743	0.10468	0.978847	0.916355	0.858162	0.559102	-0.20043	0.975233	0.931282	0.871937	0.693014	0.970383	0.681916	0.551225	0.918768		0.992098	0.477189	0.678177	0.982607	0.995283	0.970375	0.927562	0.970608	0.916006	0.905623	0.918002	0.943211	0.909232	0.883526
Liv-C24	-0.365062	0.0199328	-0.0866292	-0.495706	0.175399	0.307872	0.84608	0.221023	0.99522	0.94771	0.904256	0.656543	-0.0827134	0.989687	0.966493	0.925829	0.776625	0.954828	0.587567	0.6431	0.956013	0.992098		0.538736	0.588792	0.984127	0.976834	0.95275	0.885979	0.93291	0.864695	0.861721	0.874515	0.899283	0.853206	0.831617
Liv-C24:1	0.062589	0.808148	0.71491	0.377777	0.923836	0.946985	0.437189	0.294125	0.517387	0.416013	0.421351	0.570407	0.613497	0.463064	0.527149	0.718476	0.788607	0.595469	-0.170834	0.894861	0.500396	0.477189	0.538736		-0.239254	0.386829	0.397102	0.260173	0.119859	0.320735	0.391375	0.496824	0.480136	0.412528	0.335614	0.448933
Lung-C16	-0.00884559	-0.463387	-0.453014	-0.988626	-0.54089	-0.33169	0.264631	-0.451047	0.556399	0.492947	0.388431	-0.113685	-0.852965	0.583369	0.444456	0.245425	-0.0432776	0.629622	0.99165	-0.239221	0.437953	0.678177	0.588792	-0.239254		0.668354	0.745972	0.78028	0.889089	0.826157	0.797874	0.717529	0.733753	0.785743	0.832724	0.74767
Lung-C18	-0.455919	-0.157674	-0.26018	-0.597392	0.00445358	0.134458	0.863256	0.230187	0.988007	0.966822	0.924351	0.638093	-0.183118	0.994015	0.962778	0.880548	0.712275	0.909127	0.648163	0.542459	0.958554	0.982607	0.984127	0.386829	0.668354		0.979888	0.98649	0.934679	0.940303	0.841087	0.815962	0.834376	0.87792	0.839496	0.790241
Lung-C20	-0.272588	-0.0775434	-0.160687	-0.66284	0.0223595	0.19047	0.750346	0.0417735	0.961384	0.898354	0.832602	0.496027	-0.292952	0.962109	0.904617	0.823558	0.623869	0.959935	0.747119	0.468184	0.89281	0.995283	0.976834	0.397102	0.745972	0.979888		0.983425	0.958441	0.987428	0.932042	0.911367	0.925016	0.955589	0.930722	0.895106
Lung-C22	-0.400904	-0.250943	-0.335363	-0.720622	-0.128057	0.0243319	0.788884	0.105466	0.950631	0.923265	0.866189	0.516477	-0.341201	0.962704	0.907027	0.791482	0.587687	0.893398	0.758954	0.399079	0.902945	0.970375	0.95275	0.260173	0.78028	0.98649	0.983425		0.97997	0.966595	0.872545	0.83205	0.851707	0.901667	0.879542	0.816878
Lung-C24	-0.289569	-0.323656	-0.381937	-0.84074	-0.259844	-0.0806752	0.659316	-0.0706638	0.873405	0.83136	0.75573	0.339848	-0.520517	0.890333	0.80502	0.658426	0.417153	0.857746	0.871905	0.218102	0.799584	0.927562	0.885979	0.119859	0.889089	0.934679	0.958441	0.97997		0.972068	0.89614	0.841735	0.861011	0.913256	0.912031	0.840267
Lung-C24:1	-0.153733	-0.0928855	-0.155261	-0.745966	-0.0451249	0.148598	0.640571	-0.113317	0.905855	0.822243	0.739448	0.352586	-0.424167	0.907646	0.826038	0.728572	0.499555	0.951036	0.836103	0.343176	0.811225	0.970608	0.93291	0.320735	0.826157	0.940303	0.987428	0.966595	0.972068		0.968286	0.941383	0.9533	0.981026	0.971971	0.935665
Spl-C16	0.0915896	0.0928209	0.0522227	-0.699219	0.0710683	0.289799	0.470207	-0.298407	0.815518	0.681682	0.581241	0.194365	-0.446585	0.805482	0.708176	0.642245	0.409508	0.956145	0.838951	0.299103	0.683413	0.916006	0.864695	0.391375	0.797874	0.841087	0.932042	0.872545	0.89614	0.968286		0.991857	0.994998	0.997251	0.998185	0.993597
Spl-C18	0.141835	0.216717	0.172138	-0.605186	0.195781	0.40914	0.458787	-0.283569	0.808639	0.661184	0.563823	0.216981	-0.354172	0.79063	0.703341	0.669497	0.457869	0.968751	0.770171	0.375286	0.675011	0.905623	0.861721	0.496824	0.717529	0.815962	0.911367	0.83205	0.841735	0.941383	0.991857		0.999305	0.988636	0.982668	0.997618
Spl-C20	0.110077	0.183709	0.136925	-0.624321	0.170199	0.38264	0.481428	-0.266522	0.823995	0.682731	0.586404	0.23309	-0.36408	0.808072	0.720886	0.679795	0.464997	0.972363	0.781984	0.373776	0.693885	0.918002	0.874515	0.480136	0.733753	0.834376	0.925016	0.851707	0.861011	0.9533	0.994998	0.999305		0.993513	0.987184	0.996551
Spl-C22	0.0223206	0.075241	0.0244985	-0.68719	0.0792282	0.289237	0.534297	-0.227717	0.856104	0.733698	0.639786	0.264295	-0.406566	0.847103	0.758438	0.692969	0.467255	0.971041	0.82048	0.349718	0.735611	0.943211	0.899283	0.412528	0.785743	0.87792	0.955589	0.901667	0.913256	0.981026	0.997251	0.988636	0.993513		0.994477	0.985982
Spl-C24	0.0828619	0.0387992	0.00249801	-0.740983	0.0112059	0.232966	0.458645	-0.318797	0.804835	0.675635	0.572971	0.167502	-0.495249	0.798321	0.695107	0.61465	0.372065	0.941173	0.86958	0.251032	0.671724	0.909232	0.853206	0.335614	0.832724	0.839496	0.930722	0.879542	0.912031	0.971971	0.998185	0.982668	0.987184	0.994477		0.987257
Spl-C24:1	0.184699	0.196457	0.161463	-0.63933	0.154133	0.375567	0.407813	-0.345148	0.774815	0.622101	0.518782	0.152486	-0.411648	0.7582	0.66127	0.618296	0.395651	0.95029	0.802205	0.31151	0.632406	0.883526	0.831617	0.448933	0.74767	0.790241	0.895106	0.816878	0.840267	0.935665	0.993597	0.997618	0.996551	0.985982	0.987257
Fabry
	Brain-C16	Brain-C18	Brain-C20	Brain-C22	Brain-C24	Brain-C24:1	Heart-C16	Heart-C18	Heart-C20	Heart-C22	Heart-C24	Heart-C24:1	Kidney-C16	K-C18	K-C20	K-C22	K-C24	K-C24:1	Liv-C16	Liv-C18	Liv-C20	Liv-C22	Liv-C24	Liv-C24:1	Lung-C16	Lung-C18	Lung-C20	Lung-C22	Lung-C24	Lung-C24:1	Spl-C16	Spl-C18	Spl-C20	Spl-C22	Spl-C24	Spl-C24:1
Brain-C16		0.633188	0.850635	0.701725	0.301839	0.457559	0.311076	0.571762	0.551226	0.631814	0.543464	0.555053	-0.762265	-0.4308	-0.543939	-0.609802	-0.679099	0.0477227	-0.00953932	-0.287963	-0.134672	0.132942	0.210555	0.178983	0.165811	-0.59791	-0.530894	-0.42002	-0.605577	-0.432762	0.040489	0.0811733	0.215869	0.25562	0.443339	0.335445
Brain-C18	0.633188		0.896931	0.913529	0.839856	0.915594	0.6164	0.387141	0.66295	0.366961	0.531565	0.0229458	-0.532007	-0.194107	-0.440147	-0.519955	-0.70252	-0.137097	0.0329999	-0.321758	0.2469	0.555507	0.377754	0.467348	0.000983002	-0.757853	-0.729019	-0.692572	-0.749908	-0.672597	-0.340486	-0.524935	-0.436937	-0.278063	0.0862287	-0.0594094
Brain-C20	0.850635	0.896931		0.965392	0.755664	0.698376	0.325124	0.314229	0.482356	0.36824	0.376964	0.174984	-0.525185	-0.0974681	-0.317017	-0.42687	-0.60251	0.177534	0.229255	-0.14323	0.295074	0.583343	0.552805	0.573331	0.306331	-0.700336	-0.568686	-0.497722	-0.611687	-0.486322	0.0346267	-0.110958	-0.00278704	0.149202	0.47173	0.336152
Brain-C22	0.701725	0.913529	0.965392		0.888278	0.751985	0.297876	0.114792	0.360204	0.144492	0.231902	-0.0845312	-0.382442	0.060034	-0.189812	-0.33365	-0.535851	0.264807	0.262422	-0.122077	0.428178	0.703575	0.642081	0.669944	0.312861	-0.589075	-0.452232	-0.396741	-0.487075	-0.375189	0.0558123	-0.167223	-0.0880002	0.110169	0.476565	0.346469
Brain-C24	0.301839	0.839856	0.755664	0.888278		0.723404	0.222982	-0.164496	0.176237	-0.156726	0.00211093	-0.422027	-0.0289224	0.341845	0.0798338	-0.0540918	-0.283423	0.276151	0.374871	0.0398087	0.66965	0.868456	0.720723	0.790071	0.311768	-0.471844	-0.330622	-0.3331	-0.323254	-0.296238	0.0101132	-0.309696	-0.284849	-0.0514694	0.313982	0.204029
Brain-C24:1	0.457559	0.915594	0.698376	0.751985	0.723404		0.82256	0.398378	0.709288	0.283413	0.616456	-0.13789	-0.612438	-0.375265	-0.603812	-0.690754	-0.826176	-0.345444	-0.321482	-0.622554	-0.0104757	0.303072	0.0736669	0.171761	-0.362555	-0.544982	-0.649918	-0.613294	-0.681856	-0.593904	-0.585424	-0.749836	-0.689542	-0.547856	-0.181411	-0.308496
Heart-C16	0.311076	0.6164	0.325124	0.297876	0.222982	0.82256		0.716042	0.892273	0.552332	0.883717	0.155943	-0.771843	-0.776123	-0.88416	-0.866811	-0.878484	-0.794032	-0.713961	-0.847772	-0.501937	-0.238387	-0.484949	-0.37535	-0.774758	-0.459303	-0.723022	-0.691465	-0.754875	-0.691523	-0.910243	-0.890535	-0.829912	-0.826272	-0.619922	-0.711645
Heart-C18	0.571762	0.387141	0.314229	0.114792	-0.164496	0.398378	0.716042		0.921319	0.970984	0.958005	0.801044	-0.833127	-0.87742	-0.873923	-0.757313	-0.708302	-0.764809	-0.481262	-0.538734	-0.605201	-0.405874	-0.505637	-0.437939	-0.480778	-0.666871	-0.835209	-0.78615	-0.865464	-0.810818	-0.663537	-0.45908	-0.341928	-0.458798	-0.441086	-0.520476
Heart-C20	0.551226	0.66295	0.482356	0.360204	0.176237	0.709288	0.892273	0.921319		0.851106	0.979789	0.538023	-0.833944	-0.797564	-0.886563	-0.816655	-0.837363	-0.77098	-0.480475	-0.632492	-0.433574	-0.167017	-0.363451	-0.255892	-0.529926	-0.754304	-0.929632	-0.891405	-0.954205	-0.900382	-0.791476	-0.710125	-0.602003	-0.636104	-0.481371	-0.592672
Heart-C22	0.631814	0.366961	0.36824	0.144492	-0.156726	0.283413	0.552332	0.970984	0.851106		0.87414	0.899999	-0.749454	-0.759226	-0.748199	-0.620223	-0.585947	-0.636268	-0.273637	-0.337253	-0.471584	-0.296962	-0.354359	-0.297322	-0.266533	-0.743997	-0.835471	-0.789365	-0.857371	-0.815222	-0.497633	-0.290754	-0.162911	-0.281869	-0.292178	-0.37251
Heart-C24	0.543464	0.531565	0.376964	0.231902	0.00211093	0.616456	0.883717	0.958005	0.979789	0.87414		0.598688	-0.888589	-0.900973	-0.949137	-0.872565	-0.849318	-0.809074	-0.60458	-0.710758	-0.601486	-0.35199	-0.512127	-0.426393	-0.618736	-0.638789	-0.851983	-0.801468	-0.888846	-0.817853	-0.793843	-0.65372	-0.547643	-0.618025	-0.511416	-0.604939
Heart-C24:1	0.555053	0.0229458	0.174984	-0.0845312	-0.422027	-0.13789	0.155943	0.801044	0.538023	0.899999	0.598688		-0.526751	-0.580222	-0.48381	-0.337193	-0.25791	-0.393191	-0.072739	-0.0428749	-0.430748	-0.371521	-0.297375	-0.298089	-0.0143164	-0.545984	-0.557612	-0.512743	-0.575209	-0.547802	-0.151541	0.121086	0.235819	0.06862	-0.0803636	-0.11454
Kidney-C16	-0.762265	-0.532007	-0.525185	-0.382442	-0.0289224	-0.612438	-0.771843	-0.833127	-0.833944	-0.749454	-0.888589	-0.526751		0.888491	0.953373	0.967933	0.94483	0.517699	0.631374	0.800526	0.650531	0.36282	0.40863	0.394913	0.510611	0.450904	0.630668	0.527649	0.712504	0.547237	0.531835	0.399779	0.286679	0.321215	0.166331	0.2567
K-C18	-0.4308	-0.194107	-0.0974681	0.060034	0.341845	-0.375265	-0.776123	-0.87742	-0.797564	-0.759226	-0.900973	-0.580222	0.888491		0.963767	0.896081	0.784834	0.781929	0.827447	0.827699	0.885334	0.698726	0.77012	0.741621	0.764345	0.268497	0.547482	0.47685	0.608212	0.504889	0.714281	0.482765	0.401454	0.528838	0.521135	0.563955
K-C20	-0.543939	-0.440147	-0.317017	-0.189812	0.0798338	-0.603812	-0.88416	-0.873923	-0.886563	-0.748199	-0.949137	-0.48381	0.953373	0.963767		0.970881	0.916947	0.740779	0.779997	0.876277	0.755155	0.500004	0.613884	0.567073	0.725596	0.401474	0.658842	0.58267	0.723215	0.601962	0.747415	0.593522	0.501313	0.568511	0.454505	0.530096
K-C22	-0.609802	-0.519955	-0.42687	-0.33365	-0.0540918	-0.690754	-0.866811	-0.757313	-0.816655	-0.620223	-0.872565	-0.337193	0.967933	0.896081	0.970881		0.972137	0.58897	0.767844	0.921005	0.691479	0.405199	0.499234	0.471853	0.673581	0.330133	0.56761	0.474914	0.647634	0.489327	0.652247	0.551195	0.46309	0.482723	0.302984	0.38529
K-C24	-0.679099	-0.70252	-0.60251	-0.535851	-0.283423	-0.826176	-0.878484	-0.708302	-0.837363	-0.585947	-0.849318	-0.25791	0.94483	0.784834	0.916947	0.972137		0.500365	0.631958	0.859952	0.503024	0.180119	0.301144	0.25868	0.554901	0.453912	0.642011	0.552666	0.716808	0.558641	0.615843	0.588493	0.493726	0.460909	0.206078	0.312905
K-C24:1	0.0477227	-0.137097	0.177534	0.264807	0.276151	-0.345444	-0.794032	-0.764809	-0.77098	-0.636268	-0.809074	-0.393191	0.517699	0.781929	0.740779	0.58897	0.500365		0.695656	0.607416	0.644559	0.550306	0.777716	0.658967	0.830257	0.34465	0.639144	0.656516	0.629497	0.670303	0.947777	0.78361	0.748269	0.878341	0.913787	0.944218
Liv-C16	-0.00953932	0.0329999	0.229255	0.262422	0.374871	-0.321482	-0.713961	-0.481262	-0.480475	-0.273637	-0.60458	-0.072739	0.631374	0.827447	0.779997	0.767844	0.631958	0.695656		0.925672	0.895087	0.780829	0.874443	0.860262	0.953003	-0.213248	0.137766	0.0888305	0.196247	0.106379	0.714279	0.552634	0.548419	0.641788	0.631379	0.624825
Liv-C18	-0.287963	-0.321758	-0.14323	-0.122077	0.0398087	-0.622554	-0.847772	-0.538734	-0.632492	-0.337253	-0.710758	-0.0428749	0.800526	0.827699	0.876277	0.921005	0.859952	0.607416	0.925672		0.754585	0.529231	0.647203	0.623024	0.855322	0.00829058	0.315039	0.242172	0.389483	0.251944	0.707846	0.628135	0.592585	0.611124	0.457328	0.50126
Liv-C20	-0.134672	0.2469	0.295074	0.428178	0.66965	-0.0104757	-0.501937	-0.605201	-0.433574	-0.471584	-0.601486	-0.430748	0.650531	0.885334	0.755155	0.691479	0.503024	0.644559	0.895087	0.754585		0.940378	0.922706	0.948915	0.791868	-0.186635	0.115569	0.0517507	0.17855	0.0857735	0.526654	0.242042	0.211859	0.384364	0.505031	0.478869
Liv-C22	0.132942	0.555507	0.583343	0.703575	0.868456	0.303072	-0.238387	-0.405874	-0.167017	-0.296962	-0.35199	-0.371521	0.36282	0.698726	0.500004	0.405199	0.180119	0.550306	0.780829	0.529231	0.940378		0.940396	0.983463	0.700007	-0.395508	-0.11976	-0.154857	-0.0789114	-0.119186	0.375434	0.0660836	0.0714469	0.279435	0.514694	0.442617
Liv-C24	0.210555	0.377754	0.552805	0.642081	0.720723	0.0736669	-0.484949	-0.505637	-0.363451	-0.354359	-0.512127	-0.297375	0.40863	0.77012	0.613884	0.499234	0.301144	0.777716	0.874443	0.647203	0.922706	0.940396		0.983592	0.878092	-0.244828	0.086783	0.0745401	0.110879	0.102368	0.657097	0.392199	0.399491	0.588641	0.763568	0.715037
Liv-C24:1	0.178983	0.467348	0.573331	0.669944	0.790071	0.171761	-0.37535	-0.437939	-0.255892	-0.297322	-0.426393	-0.298089	0.394913	0.741621	0.567073	0.471853	0.25868	0.658967	0.860262	0.623024	0.948915	0.983463	0.983592		0.815264	-0.355314	-0.0419088	-0.0683908	-0.00574646	-0.0371393	0.522094	0.239716	0.249472	0.443297	0.639895	0.578178
Lung-C16	0.165811	0.000983002	0.306331	0.312861	0.311768	-0.362555	-0.774758	-0.480778	-0.529926	-0.266533	-0.618736	-0.0143164	0.510611	0.764345	0.725596	0.673581	0.554901	0.830257	0.953003	0.855322	0.791868	0.700007	0.878092	0.815264		-0.119866	0.242764	0.231688	0.270268	0.242519	0.861698	0.732826	0.742049	0.83355	0.826301	0.823306
Lung-C18	-0.59791	-0.757853	-0.700336	-0.589075	-0.471844	-0.544982	-0.459303	-0.666871	-0.754304	-0.743997	-0.638789	-0.545984	0.450904	0.268497	0.401474	0.330133	0.453912	0.34465	-0.213248	0.00829058	-0.186635	-0.395508	-0.244828	-0.355314	-0.119866		0.933723	0.929237	0.916141	0.926119	0.351898	0.381162	0.264575	0.234344	0.0727846	0.200957
Lung-C20	-0.530894	-0.729019	-0.568686	-0.452232	-0.330622	-0.649918	-0.723022	-0.835209	-0.929632	-0.835471	-0.851983	-0.557612	0.630668	0.547482	0.658842	0.56761	0.642011	0.639144	0.137766	0.315039	0.115569	-0.11976	0.086783	-0.0419088	0.242764	0.933723		0.990492	0.993412	0.992332	0.650717	0.625275	0.513312	0.521562	0.367711	0.490827
Lung-C22	-0.42002	-0.692572	-0.497722	-0.396741	-0.3331	-0.613294	-0.691465	-0.78615	-0.891405	-0.789365	-0.801468	-0.512743	0.527649	0.47685	0.58267	0.474914	0.552666	0.656516	0.0888305	0.242172	0.0517507	-0.154857	0.0745401	-0.0683908	0.231688	0.929237	0.990492		0.968575	0.999002	0.666941	0.655251	0.555189	0.564613	0.427634	0.544491
Lung-C24	-0.605577	-0.749908	-0.611687	-0.487075	-0.323254	-0.681856	-0.754875	-0.865464	-0.954205	-0.857371	-0.888846	-0.575209	0.712504	0.608212	0.723215	0.647634	0.716808	0.629497	0.196247	0.389483	0.17855	-0.0789114	0.110879	-0.00574646	0.270268	0.916141	0.993412	0.968575		0.972524	0.645708	0.609946	0.491185	0.498143	0.330092	0.456367
Lung-C24:1	-0.432762	-0.672597	-0.486322	-0.375189	-0.296238	-0.593904	-0.691523	-0.810818	-0.900382	-0.815222	-0.817853	-0.547802	0.547237	0.504889	0.601962	0.489327	0.558641	0.670303	0.106379	0.251944	0.0857735	-0.119186	0.102368	-0.0371393	0.242519	0.926119	0.992332	0.999002	0.972524		0.668786	0.641444	0.53878	0.5579	0.432425	0.54739
Spl-C16	0.040489	-0.340486	0.0346267	0.0558123	0.0101132	-0.585424	-0.910243	-0.663537	-0.791476	-0.497633	-0.793843	-0.151541	0.531835	0.714281	0.747415	0.652247	0.615843	0.947777	0.714279	0.707846	0.526654	0.375434	0.657097	0.522094	0.861698	0.351898	0.650717	0.666941	0.645708	0.668786		0.935312	0.909193	0.966939	0.886358	0.938594
Spl-C18	0.0811733	-0.524935	-0.110958	-0.167223	-0.309696	-0.749836	-0.890535	-0.45908	-0.710125	-0.290754	-0.65372	0.121086	0.399779	0.482765	0.593522	0.551195	0.588493	0.78361	0.552634	0.628135	0.242042	0.0660836	0.392199	0.239716	0.732826	0.381162	0.625275	0.655251	0.609946	0.641444	0.935312		0.989243	0.960983	0.775499	0.846634
Spl-C20	0.215869	-0.436937	-0.00278704	-0.0880002	-0.284849	-0.689542	-0.829912	-0.341928	-0.602003	-0.162911	-0.547643	0.235819	0.286679	0.401454	0.501313	0.46309	0.493726	0.748269	0.548419	0.592585	0.211859	0.0714469	0.399491	0.249472	0.742049	0.264575	0.513312	0.555189	0.491185	0.53878	0.909193	0.989243		0.968354	0.799636	0.854534
Spl-C22	0.25562	-0.278063	0.149202	0.110169	-0.0514694	-0.547856	-0.826272	-0.458798	-0.636104	-0.281869	-0.618025	0.06862	0.321215	0.528838	0.568511	0.482723	0.460909	0.878341	0.641788	0.611124	0.384364	0.279435	0.588641	0.443297	0.83355	0.234344	0.521562	0.564613	0.498143	0.5579	0.966939	0.960983	0.968354		0.917739	0.954568
Spl-C24	0.443339	0.0862287	0.47173	0.476565	0.313982	-0.181411	-0.619922	-0.441086	-0.481371	-0.292178	-0.511416	-0.0803636	0.166331	0.521135	0.454505	0.302984	0.206078	0.913787	0.631379	0.457328	0.505031	0.514694	0.763568	0.639895	0.826301	0.0727846	0.367711	0.427634	0.330092	0.432425	0.886358	0.775499	0.799636	0.917739		0.988909
Spl-C24:1	0.335445	-0.0594094	0.336152	0.346469	0.204029	-0.308496	-0.711645	-0.520476	-0.592672	-0.37251	-0.604939	-0.11454	0.2567	0.563955	0.530096	0.38529	0.312905	0.944218	0.624825	0.50126	0.478869	0.442617	0.715037	0.578178	0.823306	0.200957	0.490827	0.544491	0.456367	0.54739	0.938594	0.846634	0.854534	0.954568	0.988909

## Sheet: Supplementary Table 6
WT	Cer
	Brain-C16	Brain-C18	Brain-C20	Brain-C22	Brain-C24	Brain-C24:1	Heart-C16	Heart-C18	Heart-C20	Heart-C22	Heart-C24	Heart-C24:1	Kidney-C16	K-C18	K-C20	K-C22	K-C24	K-C24:1	Liv-C16	Liv-C18	Liv-C20	Liv-C22	Liv-C24	Liv-C24:1	Lung-C16	Lung-C18	Lung-C20	Lung-C22	Lung-C24	Lung-C24:1	Spl-C16	Spl-C18	Spl-C20	Spl-C22	Spl-C24	Spl-C24:1
Brain-C16		0.937093	0.886624	0.931531	0.876341	0.949905	0.697094	0.731939	0.536569	0.8489	0.972254	0.954176	-0.818369	0.702593	-0.446302	-0.671284	0.0830082	-0.716236	0.933491	0.841647	0.482749	0.877827	0.821051	-0.385364	0.462566	0.662373	0.344922	0.451506	0.487789	0.305857	-0.78539	-0.905166	-0.880843	-0.508373	-0.311188	-0.898178
Brain-C18	0.937093		0.985931	0.981067	0.953218	0.782026	0.514925	0.556981	0.329665	0.705752	0.999984	0.997301	-0.918143	0.416047	-0.730611	-0.848707	0.41605	-0.9058	0.825377	0.725487	0.638257	0.891848	0.922079	-0.470429	0.436606	0.612385	0.30186	0.437445	0.476165	0.258338	-0.619399	-0.930285	-0.698376	-0.184818	-0.0092905	-0.702293
Brain-C20	0.886624	0.985931		0.939044	0.906619	0.70997	0.338288	0.384737	0.139667	0.554416	0.981981	0.992526	-0.869541	0.294432	-0.793563	-0.82435	0.534003	-0.909476	0.807164	0.731188	0.753972	0.810368	0.875101	-0.369178	0.300128	0.480409	0.158198	0.303965	0.344722	0.11322	-0.480962	-0.861442	-0.6582	-0.106597	0.019224	-0.595304
Brain-C22	0.931531	0.981067	0.939044		0.990321	0.780965	0.683243	0.718763	0.520318	0.838628	0.976554	0.959729	-0.968479	0.469174	-0.692508	-0.894864	0.333185	-0.911177	0.762975	0.631005	0.482192	0.962222	0.970206	-0.621333	0.602564	0.752282	0.480775	0.603114	0.637278	0.440532	-0.72744	-0.983474	-0.650115	-0.174912	0.0557243	-0.748036
Brain-C24	0.876341	0.953218	0.906619	0.990321		0.702857	0.731452	0.764507	0.577349	0.873825	0.959598	0.938335	-0.993667	0.399771	-0.728813	-0.943099	0.369768	-0.937866	0.666234	0.517289	0.416954	0.974368	0.994373	-0.715113	0.673286	0.794872	0.558593	0.677157	0.708078	0.520446	-0.71748	-0.987794	-0.543958	-0.0671411	0.182038	-0.691008
Brain-C24:1	0.949905	0.782026	0.70997	0.780965	0.702857		0.789865	0.81943	0.648504	0.914048	0.930373	0.903404	-0.627405	0.875914	-0.146863	-0.426409	-0.211582	-0.464338	0.944306	0.876811	0.322659	0.754216	0.629135	-0.232839	0.399603	0.605319	0.307503	0.378957	0.410073	0.276031	-0.827737	-0.772227	-0.96209	-0.750365	-0.566935	-0.969181
Heart-C16	0.697094	0.514925	0.338288	0.683243	0.731452	0.789865		0.998759	0.979067	0.970725	0.510032	0.450598	-0.77061	0.97436	0.341507	-0.653183	-0.797017	-0.364712	0.544594	0.423979	-0.315335	0.889114	0.759344	-0.90196	0.936318	0.997784	0.870747	0.931248	0.949653	0.846965	-0.993579	-0.828931	-0.661492	-0.920764	-0.746711	-0.915492
Heart-C18	0.731939	0.556981	0.384737	0.718763	0.764507	0.81943	0.998759		0.967714	0.981483	0.55224	0.494502	-0.801395	0.984357	0.294272	-0.690085	-0.765947	-0.410635	0.58569	0.468561	-0.267679	0.910806	0.79081	-0.879333	0.917667	0.993232	0.845175	0.911943	0.93287	0.819435	-0.997981	-0.855761	-0.698023	-0.939051	-0.778913	-0.934394
Heart-C20	0.536569	0.329665	0.139667	0.520318	0.577349	0.648504	0.979067	0.967714		0.901516	0.324281	0.259461	-0.624762	0.908169	0.52566	-0.48539	-0.903262	-0.167559	0.362486	0.230765	-0.501889	0.777346	0.611008	-0.970971	0.988191	0.990439	0.952606	0.98592	0.993543	0.937446	-0.949752	-0.697729	-0.495	-0.822085	-0.595697	-0.814437
Heart-C22	0.8489	0.705752	0.554416	0.838628	0.873825	0.914048	0.970725	0.981483	0.901516		0.701704	0.651833	-0.901127	0.999878	0.105758	-0.815935	-0.628618	-0.577684	0.730101	0.629103	-0.0781657	0.973018	0.893405	-0.771835	0.824564	0.952594	0.727146	0.816462	0.846599	0.694472	-0.991668	-0.939016	-0.82226	-0.987513	-0.884615	-0.985329
Heart-C24	0.972254	0.999984	0.981981	0.976554	0.959598	0.930373	0.510032	0.55224	0.324281	0.701704		0.997703	-0.941219	0.690484	-0.634262	-0.984454	0.112992	-0.986923	0.999173	0.995262	0.655439	0.847157	0.946984	-0.0885965	0.175507	0.451675	0.0211439	0.161536	0.214864	-0.025321	-0.604076	-0.90391	-0.982458	-0.805183	-0.952978	-0.813002
Heart-C24:1	0.954176	0.997301	0.992526	0.959729	0.938335	0.903404	0.450598	0.494502	0.259461	0.651833	0.997703		-0.916177	0.639902	-0.685173	-0.970296	0.180034	-0.995575	0.994123	0.999562	0.705091	0.809221	0.923047	-0.0209241	0.10842	0.390205	-0.0466248	0.0943197	0.148217	-0.0929764	-0.548709	-0.872862	-0.96757	-0.763165	-0.930262	-0.771696
Kidney-C16	-0.818369	-0.918143	-0.869541	-0.968479	-0.993667	-0.627405	-0.77061	-0.801395	-0.624762	-0.901127	-0.941219	-0.916177		-0.333117	0.752102	0.969888	-0.399978	0.948273	-0.578235	-0.418242	-0.363298	-0.968925	-0.999931	0.778745	-0.717137	-0.814427	-0.609359	-0.723797	-0.751772	-0.573333	0.694784	0.976314	0.448862	-0.0249717	-0.284178	0.631482
K-C18	0.702593	0.416047	0.294432	0.469174	0.399771	0.875914	0.97436	0.984357	0.908169	0.999878	0.690484	0.639902	-0.333117		0.308066	-0.0959689	-0.650742	-0.0659387	0.702638	0.637611	-0.139064	0.547126	0.330505	-0.188908	0.457188	0.598853	0.431086	0.427884	0.440856	0.419265	-0.865055	-0.528062	-0.824292	-0.904347	-0.702186	-0.936987
K-C20	-0.446302	-0.730611	-0.793563	-0.692508	-0.728813	-0.146863	0.341507	0.294272	0.52566	0.105758	-0.634262	-0.685173	0.752102	0.308066		0.861759	-0.904745	0.920674	-0.290778	-0.214772	-0.693586	-0.568256	-0.756971	0.450163	-0.212409	-0.27253	-0.0969722	-0.236181	-0.26452	-0.0617819	0.050428	0.61351	0.0681211	-0.520082	-0.583686	0.0431104
K-C22	-0.671284	-0.848707	-0.82435	-0.894864	-0.943099	-0.426409	-0.653183	-0.690085	-0.48539	-0.815935	-0.984454	-0.970296	0.969888	-0.0959689	0.861759		-0.574326	0.977279	-0.408532	-0.251744	-0.386748	-0.884865	-0.970071	0.795741	-0.663452	-0.722966	-0.559936	-0.678095	-0.703096	-0.525944	0.52123	0.894265	0.243691	-0.266375	-0.495497	0.423752
K-C24	0.0830082	0.41605	0.534003	0.333185	0.369768	-0.211582	-0.797017	-0.765947	-0.903262	-0.628618	0.112992	0.180034	-0.399978	-0.650742	-0.904745	-0.574326		-0.667049	0.0170381	0.0127406	0.717795	0.163655	0.406633	-0.133488	-0.159128	-0.142308	-0.248564	-0.130059	-0.109278	-0.273793	0.379677	-0.220544	0.209157	0.718451	0.641769	0.355158
K-C24:1	-0.716236	-0.9058	-0.909476	-0.911177	-0.937866	-0.464338	-0.364712	-0.410635	-0.167559	-0.577684	-0.986923	-0.995575	0.948273	-0.0659387	0.920674	0.977279	-0.667049		-0.511619	-0.385556	-0.573062	-0.843929	-0.950928	0.649491	-0.503851	-0.599028	-0.381822	-0.518398	-0.549703	-0.34278	0.435937	0.872821	0.329408	-0.236621	-0.414422	0.409491
Liv-C16	0.933491	0.825377	0.807164	0.762975	0.666234	0.944306	0.544594	0.58569	0.362486	0.730101	0.999173	0.994123	-0.578235	0.702638	-0.290778	-0.408532	0.0170381	-0.511619		0.978933	0.604407	0.647721	0.583678	-0.0294113	0.138405	0.374957	0.0220101	0.121964	0.160534	-0.0156042	-0.608676	-0.695012	-0.973505	-0.661772	-0.569369	-0.834318
Liv-C18	0.841647	0.725487	0.731188	0.631005	0.517289	0.876811	0.423979	0.468561	0.230765	0.629103	0.995262	0.999562	-0.418242	0.637611	-0.214772	-0.251744	0.0127406	-0.385556	0.978933		0.663614	0.481094	0.425191	0.173974	-0.0633484	0.180843	-0.175138	-0.0809015	-0.0426013	-0.210529	-0.456347	-0.539089	-0.961282	-0.685711	-0.662274	-0.734662
Liv-C20	0.482749	0.638257	0.753972	0.482192	0.416954	0.322659	-0.315335	-0.267679	-0.501889	-0.0781657	0.655439	0.705091	-0.363298	-0.139064	-0.693586	-0.386748	0.717795	-0.573062	0.604407	0.663614		0.226262	0.374183	0.25075	-0.388308	-0.213558	-0.517306	-0.379883	-0.341214	-0.55505	0.161053	-0.315913	-0.441896	0.0536813	-0.0665787	-0.093075
Liv-C22	0.877827	0.891848	0.810368	0.962222	0.974368	0.754216	0.889114	0.910806	0.777346	0.973018	0.847157	0.809221	-0.968925	0.547126	-0.568256	-0.884865	0.163655	-0.843929	0.647721	0.481094	0.226262		0.967435	-0.778825	0.794345	0.903177	0.698991	0.793088	0.81887	0.665998	-0.850409	-0.995603	-0.569055	-0.189249	0.104835	-0.789448
Liv-C24	0.821051	0.922079	0.875101	0.970206	0.994373	0.629135	0.759344	0.79081	0.611008	0.893405	0.946984	0.923047	-0.999931	0.330505	-0.756971	-0.970071	0.406633	-0.950928	0.583678	0.425191	0.374183	0.967435		-0.77179	0.708952	0.808115	0.600038	0.715663	0.744004	0.563698	-0.689967	-0.975919	-0.452972	0.0247768	0.281314	-0.630299
Liv-C24:1	-0.385364	-0.470429	-0.369178	-0.621333	-0.715113	-0.232839	-0.90196	-0.879333	-0.970971	-0.771835	-0.0885965	-0.0209241	0.778745	-0.188908	0.450163	0.795741	-0.133488	0.649491	-0.0294113	0.173974	0.25075	-0.778825	-0.77179		-0.950599	-0.897754	-0.926767	-0.960537	-0.961332	-0.915917	0.650468	0.729824	-0.0372883	-0.247482	-0.566524	0.38078
Lung-C16	0.462566	0.436606	0.300128	0.602564	0.673286	0.399603	0.936318	0.917667	0.988191	0.824564	0.175507	0.10842	-0.717137	0.457188	-0.212409	-0.663452	-0.159128	-0.503851	0.138405	-0.0633484	-0.388308	0.794345	0.708952	-0.950599		0.970013	0.989362	0.999412	0.998525	0.981744	-0.822332	-0.73477	-0.135803	-0.0419182	0.305773	-0.574968
Lung-C18	0.662373	0.612385	0.480409	0.752282	0.794872	0.605319	0.997784	0.993232	0.990439	0.952594	0.451675	0.390205	-0.814427	0.598853	-0.27253	-0.722966	-0.142308	-0.599028	0.374957	0.180843	-0.213558	0.903177	0.808115	-0.897754	0.970013		0.931272	0.965503	0.974186	0.914848	-0.918434	-0.859132	-0.365449	-0.199772	0.148302	-0.742198
Lung-C20	0.344922	0.30186	0.158198	0.480775	0.558593	0.307503	0.870747	0.845175	0.952606	0.727146	0.0211439	-0.0466248	-0.609359	0.431086	-0.0969722	-0.559936	-0.248564	-0.381822	0.0220101	-0.175138	-0.517306	0.698991	0.600038	-0.926767	0.989362	0.931272		0.988062	0.980952	0.998969	-0.779487	-0.629523	-0.0425611	-0.0302462	0.310614	-0.506545
Lung-C22	0.451506	0.437445	0.303965	0.603114	0.677157	0.378957	0.931248	0.911943	0.98592	0.816462	0.161536	0.0943197	-0.723797	0.427884	-0.236181	-0.678095	-0.130059	-0.518398	0.121964	-0.0809015	-0.379883	0.793088	0.715663	-0.960537	0.999412	0.965503	0.988062		0.999049	0.980298	-0.80542	-0.733997	-0.112932	-0.00848762	0.337557	-0.553099
Lung-C24	0.487789	0.476165	0.344722	0.637278	0.708078	0.410073	0.949653	0.93287	0.993543	0.846599	0.214864	0.148217	-0.751772	0.440856	-0.26452	-0.703096	-0.109278	-0.549703	0.160534	-0.0426013	-0.341214	0.81887	0.744004	-0.961332	0.998525	0.974186	0.980952	0.999049		0.971261	-0.818941	-0.76291	-0.146047	-0.019845	0.327184	-0.576598
Lung-C24:1	0.305857	0.258338	0.11322	0.440532	0.520446	0.276031	0.846965	0.819435	0.937446	0.694472	-0.025321	-0.0929764	-0.573333	0.419265	-0.0617819	-0.525944	-0.273793	-0.34278	-0.0156042	-0.210529	-0.55505	0.665998	0.563698	-0.915917	0.981744	0.914848	0.998969	0.980298	0.971261		-0.761671	-0.593752	-0.011732	-0.0244216	0.312733	-0.481574
Spl-C16	-0.78539	-0.619399	-0.480962	-0.72744	-0.71748	-0.827737	-0.993579	-0.997981	-0.949752	-0.991668	-0.604076	-0.548709	0.694784	-0.865055	0.050428	0.52123	0.379677	0.435937	-0.608676	-0.456347	0.161053	-0.850409	-0.689967	0.650468	-0.822332	-0.918434	-0.779487	-0.80542	-0.818941	-0.761671		0.816966	0.655595	0.569046	0.254408	0.934651
Spl-C18	-0.905166	-0.930285	-0.861442	-0.983474	-0.987794	-0.772227	-0.828931	-0.855761	-0.697729	-0.939016	-0.90391	-0.872862	0.976314	-0.528062	0.61351	0.894265	-0.220544	0.872821	-0.695012	-0.539089	-0.315913	-0.995603	-0.975919	0.729824	-0.73477	-0.859132	-0.629523	-0.733997	-0.76291	-0.593752	0.816966		0.604544	0.189621	-0.0851827	0.784286
Spl-C20	-0.880843	-0.698376	-0.6582	-0.650115	-0.543958	-0.96209	-0.661492	-0.698023	-0.495	-0.82226	-0.982458	-0.96757	0.448862	-0.824292	0.0681211	0.243691	0.209157	0.329408	-0.973505	-0.961282	-0.441896	-0.569055	-0.452972	-0.0372883	-0.135803	-0.365449	-0.0425611	-0.112932	-0.146047	-0.011732	0.655595	0.604544		0.81523	0.719552	0.880796
Spl-C22	-0.508373	-0.184818	-0.106597	-0.174912	-0.0671411	-0.750365	-0.920764	-0.939051	-0.822085	-0.987513	-0.805183	-0.763165	-0.0249717	-0.904347	-0.520082	-0.266375	0.718451	-0.236621	-0.661772	-0.685711	0.0536813	-0.189249	0.0247768	-0.247482	-0.0419182	-0.199772	-0.0302462	-0.00848762	-0.019845	-0.0244216	0.569046	0.189621	0.81523		0.938281	0.751583
Spl-C24	-0.311188	-0.0092905	0.019224	0.0557243	0.182038	-0.566935	-0.746711	-0.778913	-0.595697	-0.884615	-0.952978	-0.930262	-0.284178	-0.702186	-0.583686	-0.495497	0.641769	-0.414422	-0.569369	-0.662274	-0.0665787	0.104835	0.281314	-0.566524	0.305773	0.148302	0.310614	0.337557	0.327184	0.312733	0.254408	-0.0851827	0.719552	0.938281		0.51062
Spl-C24:1	-0.898178	-0.702293	-0.595304	-0.748036	-0.691008	-0.969181	-0.915492	-0.934394	-0.814437	-0.985329	-0.813002	-0.771696	0.631482	-0.936987	0.0431104	0.423752	0.355158	0.409491	-0.834318	-0.734662	-0.093075	-0.789448	-0.630299	0.38078	-0.574968	-0.742198	-0.506545	-0.553099	-0.576598	-0.481574	0.934651	0.784286	0.880796	0.751583	0.51062
Fabry
	Brain-C16	Brain-C18	Brain-C20	Brain-C22	Brain-C24	Brain-C24:1	Heart-C16	Heart-C18	Heart-C20	Heart-C22	Heart-C24	Heart-C24:1	Kidney-C16	K-C18	K-C20	K-C22	K-C24	K-C24:1	Liv-C16	Liv-C18	Liv-C20	Liv-C22	Liv-C24	Liv-C24:1	Lung-C16	Lung-C18	Lung-C20	Lung-C22	Lung-C24	Lung-C24:1	Spl-C16	Spl-C18	Spl-C20	Spl-C22	Spl-C24	Spl-C24:1
Brain-C16		0.902282	0.958864	0.911374	0.914188	0.851653	-0.560012	0.562417	0.0822623	-0.584126	0.00443031	-0.674374	-0.172393	-0.681102	-0.264707	-0.0447263	0.282729	-0.127569	-0.0984809	-0.222415	-0.129509	-0.693405	-0.606298	-0.370972	0.19756	0.354483	0.22498	0.180107	0.0097453	0.0580505	0.443663	0.977498	0.529899	0.804913	0.250439	-0.0171606
Brain-C18	0.902282		0.897886	0.947692	0.942584	0.737197	-0.293383	0.218139	0.0217228	-0.331868	0.281708	-0.375872	0.19552	-0.928575	0.105119	0.250608	0.376135	0.084578	-0.314188	-0.522589	-0.506802	-0.861973	-0.764844	-0.486564	0.00916513	0.0505506	-0.0104986	-0.00648096	-0.153974	-0.075654	0.159482	0.792918	0.841424	0.80736	-0.109144	-0.281873
Brain-C20	0.958864	0.897886		0.975623	0.979228	0.953106	-0.682107	0.356212	0.340201	-0.341464	0.26236	-0.743588	0.0481139	-0.728819	-0.0450914	0.209811	0.543288	0.152732	0.0975492	-0.0984364	-0.0816436	-0.57855	-0.451692	-0.1474	0.405418	0.482839	0.407683	0.38973	0.233972	0.293838	0.191322	0.933306	0.545894	0.632136	0.0232681	-0.278369
Brain-C22	0.911374	0.947692	0.975623		0.999805	0.906296	-0.561714	0.176724	0.327665	-0.20449	0.414138	-0.60456	0.24112	-0.854327	0.148533	0.370028	0.606455	0.273873	0.00492636	-0.237212	-0.262656	-0.655124	-0.520566	-0.190231	0.327684	0.344115	0.305462	0.312942	0.168797	0.244164	0.0377845	0.84325	0.700123	0.624356	-0.165896	-0.424276
Brain-C24	0.914188	0.942584	0.979228	0.999805		0.914251	-0.577499	0.186233	0.3382	-0.208618	0.409023	-0.620178	0.230755	-0.84394	0.138097	0.363996	0.609822	0.27252	0.0208915	-0.219433	-0.243632	-0.643502	-0.508256	-0.177954	0.342593	0.36192	0.321787	0.327829	0.183144	0.257442	0.043171	0.850017	0.685881	0.618651	-0.156157	-0.419836
Brain-C24:1	0.851653	0.737197	0.953106	0.906296	0.914251		-0.858738	0.276836	0.592321	-0.180572	0.354155	-0.875104	0.0819141	-0.566119	-0.00203422	0.295362	0.696545	0.313061	0.39357	0.190105	0.166204	-0.308063	-0.160949	0.155601	0.663013	0.708348	0.663063	0.650085	0.516287	0.565695	0.0545316	0.869647	0.340607	0.37975	-0.0300105	-0.377897
Heart-C16	-0.560012	-0.293383	-0.682107	-0.561714	-0.577499	-0.858738		-0.322581	-0.765624	0.100301	-0.196052	0.979055	0.127063	0.0733228	0.179039	-0.134524	-0.632079	-0.285878	-0.766526	-0.660556	-0.643087	-0.193018	-0.318376	-0.538436	-0.902593	-0.969603	-0.929042	-0.895214	-0.808567	-0.814146	-0.0555806	-0.677453	0.181188	0.0170423	-0.137311	0.230217
Heart-C18	0.562417	0.218139	0.356212	0.176724	0.186233	0.276836	-0.322581		-0.349869	-0.957762	-0.799269	-0.497765	-0.91115	0.141834	-0.945935	-0.833862	-0.472464	-0.806237	-0.113783	0.0730625	0.337739	-0.248096	-0.298724	-0.387416	-0.0597317	0.28234	0.0534318	-0.0715232	-0.188503	-0.228526	0.96292	0.667723	-0.221243	0.598348	0.941268	0.784725
Heart-C20	0.0822623	0.0217228	0.340201	0.327665	0.3382	0.592321	-0.765624	-0.349869		0.5632	0.678535	-0.619838	0.434946	-0.041317	0.41693	0.642732	0.896316	0.800643	0.893197	0.692768	0.501519	0.472322	0.619159	0.862311	0.952675	0.793522	0.908851	0.954933	0.96267	0.983713	-0.588702	0.147856	-0.153607	-0.51337	-0.455677	-0.703737
Heart-C22	-0.584126	-0.331868	-0.341464	-0.20449	-0.208618	-0.180572	0.100301	-0.957762	0.5632		0.804319	0.298517	0.842745	0.0177347	0.880739	0.827868	0.579846	0.875045	0.391446	0.21429	-0.0599718	0.471977	0.539249	0.636145	0.312315	-0.0210243	0.209748	0.325151	0.447208	0.473771	-0.984162	-0.635691	0.00751902	-0.764161	-0.887001	-0.79927
Heart-C24	0.00443031	0.281708	0.26236	0.414138	0.409023	0.354155	-0.196052	-0.799269	0.678535	0.804319		-0.0411041	0.947714	-0.529379	0.927073	0.997918	0.883651	0.968623	0.310689	-0.00234707	-0.272252	0.00160535	0.141737	0.428772	0.435468	0.131521	0.323919	0.438421	0.465141	0.538034	-0.893894	-0.09602	0.471975	-0.305753	-0.941039	-0.99935
Heart-C24:1	-0.674374	-0.375872	-0.743588	-0.60456	-0.620178	-0.875104	0.979055	-0.497765	-0.619838	0.298517	-0.0411041		0.276112	0.104072	0.335807	0.0229095	-0.50161	-0.106264	-0.64248	-0.568891	-0.605522	-0.0638887	-0.173294	-0.373023	-0.797745	-0.926836	-0.841923	-0.787746	-0.677054	-0.679865	-0.247233	-0.792197	0.145472	-0.157605	-0.297236	0.0745365
Kidney-C16	-0.172393	0.19552	0.0481139	0.24112	0.230755	0.0819141	0.127063	-0.91115	0.434946	0.842745	0.947714	0.276112		-0.517119	0.995524	0.965519	0.688251	0.885265	0.0608241	-0.222098	-0.488842	-0.0675479	0.0336422	0.253475	0.14459	-0.183987	0.0231506	0.149876	0.20417	0.276506	-0.919782	-0.313016	0.541789	-0.297547	-0.996008	-0.935882
K-C18	-0.681102	-0.928575	-0.728819	-0.854327	-0.84394	-0.566119	0.0733228	0.141834	-0.041317	0.0177347	-0.529379	0.104072	-0.517119		-0.441296	-0.51617	-0.465637	-0.316043	0.384401	0.648413	0.716572	0.836538	0.734942	0.444918	0.0838993	0.161448	0.144671	0.0953338	0.199079	0.105466	0.15708	-0.518518	-0.967516	-0.643144	0.438717	0.520509
K-C20	-0.264707	0.105119	-0.0450914	0.148533	0.138097	-0.00203422	0.179039	-0.945935	0.41693	0.880739	0.927073	0.335807	0.995524	-0.441296		0.949266	0.645996	0.878384	0.0678896	-0.197135	-0.467083	-0.000377245	0.0902219	0.28273	0.121528	-0.215158	1.54858e-07	0.128374	0.197858	0.264066	-0.942723	-0.400385	0.480181	-0.367881	-0.999059	-0.914233
K-C22	-0.0447263	0.250608	0.209811	0.370028	0.363996	0.295362	-0.134524	-0.833862	0.642732	0.827868	0.997918	0.0229095	0.965519	-0.51617	0.949266		0.852404	0.96429	0.275479	-0.0321234	-0.305201	0.00559405	0.138616	0.411844	0.388255	0.0751863	0.27387	0.391966	0.426831	0.499057	-0.913024	-0.151632	0.474539	-0.323598	-0.960896	-0.995235
K-C24	0.282729	0.376135	0.543288	0.606455	0.609822	0.696545	-0.632079	-0.472464	0.896316	0.579846	0.883651	-0.50161	0.688251	-0.465637	0.645996	0.852404		0.898385	0.602172	0.302557	0.0822768	0.0790469	0.250109	0.584372	0.76979	0.563122	0.694272	0.768373	0.746056	0.807255	-0.674169	0.257593	0.298666	-0.235812	-0.676792	-0.899312
K-C24:1	-0.127569	0.084578	0.152732	0.273873	0.27252	0.313061	-0.285878	-0.806237	0.800643	0.875045	0.968623	-0.106264	0.885265	-0.316043	0.878384	0.96429	0.898385		0.513246	0.232448	-0.0458867	0.244786	0.382069	0.637842	0.581124	0.275808	0.477948	0.586759	0.63602	0.691005	-0.92996	-0.182869	0.2388	-0.509159	-0.898158	-0.97342
Liv-C16	-0.0984809	-0.314188	0.0975492	0.00492636	0.0208915	0.39357	-0.766526	-0.113783	0.893197	0.391446	0.310689	-0.64248	0.0608241	0.384401	0.0678896	0.275479	0.602172	0.513246		0.943054	0.82965	0.750827	0.843842	0.948271	0.946342	0.880814	0.94728	0.951125	0.980487	0.956637	-0.345258	0.0479016	-0.573562	-0.654177	-0.107239	-0.341101
Liv-C18	-0.222415	-0.522589	-0.0984364	-0.237212	-0.219433	0.190105	-0.660556	0.0730625	0.692768	0.21429	-0.00234707	-0.568891	-0.222098	0.648413	-0.197135	-0.0321234	0.302557	0.232448	0.943054		0.958921	0.856702	0.897077	0.884184	0.812147	0.823774	0.845789	0.818212	0.860229	0.806371	-0.12101	-0.0363743	-0.806963	-0.672313	0.162753	-0.0277099
Liv-C20	-0.129509	-0.506802	-0.0816436	-0.262656	-0.243632	0.166204	-0.643087	0.337739	0.501519	-0.0599718	-0.272252	-0.605522	-0.488842	0.716572	-0.467083	-0.305201	0.0822768	-0.0458867	0.82965	0.958921		0.775656	0.785037	0.715826	0.69429	0.80184	0.759801	0.697867	0.716538	0.648462	0.162894	0.077613	-0.869629	-0.50312	0.435955	0.24154
Liv-C22	-0.693405	-0.861973	-0.57855	-0.655124	-0.643502	-0.308063	-0.193018	-0.248096	0.472322	0.471977	0.00160535	-0.0638887	-0.0675479	0.836538	-0.000377245	0.00559405	0.0790469	0.244786	0.750827	0.856702	0.775656		0.984552	0.852153	0.498168	0.422013	0.50789	0.511901	0.633236	0.568291	-0.329235	-0.544579	-0.874045	-0.924451	-0.0175627	-0.0170801
Liv-C24	-0.606298	-0.764844	-0.451692	-0.520566	-0.508256	-0.160949	-0.318376	-0.298724	0.619159	0.539249	0.141737	-0.173294	0.0336422	0.734942	0.0902219	0.138616	0.250109	0.382069	0.843842	0.897077	0.785037	0.984552		0.93058	0.630133	0.527981	0.629134	0.642907	0.753504	0.700211	-0.41727	-0.462048	-0.805672	-0.928697	-0.113717	-0.160296
Liv-C24:1	-0.370972	-0.486564	-0.1474	-0.190231	-0.177954	0.155601	-0.538436	-0.387416	0.862311	0.636145	0.428772	-0.373023	0.253475	0.444918	0.28273	0.411844	0.584372	0.637842	0.948271	0.884184	0.715826	0.852153	0.93058		0.836819	0.686401	0.811994	0.846444	0.924983	0.902041	-0.570065	-0.253136	-0.575513	-0.848436	-0.315133	-0.451503
Lung-C16	0.19756	0.00916513	0.405418	0.327684	0.342593	0.663013	-0.902593	-0.0597317	0.952675	0.312315	0.435468	-0.797745	0.14459	0.0838993	0.121528	0.388255	0.76979	0.581124	0.946342	0.812147	0.69429	0.498168	0.630133	0.836819		0.940165	0.992564	0.999841	0.981876	0.984238	-0.322919	0.31254	-0.311703	-0.420374	-0.164253	-0.467317
Lung-C18	0.354483	0.0505506	0.482839	0.344115	0.36192	0.708348	-0.969603	0.28234	0.793522	-0.0210243	0.131521	-0.926836	-0.183987	0.161448	-0.215158	0.0751863	0.563122	0.275808	0.880814	0.823774	0.80184	0.422013	0.527981	0.686401	0.940165		0.972973	0.93645	0.883583	0.869297	0.0184811	0.50528	-0.405021	-0.223784	0.172606	-0.167178
Lung-C20	0.22498	-0.0104986	0.407683	0.305462	0.321787	0.663063	-0.929042	0.0534318	0.908851	0.209748	0.323919	-0.841923	0.0231506	0.144671	1.54858e-07	0.27387	0.694272	0.477948	0.94728	0.845789	0.759801	0.50789	0.629134	0.811994	0.992564	0.972973		0.991679	0.966149	0.959927	-0.211692	0.358084	-0.378291	-0.384324	-0.043129	-0.357565
Lung-C22	0.180107	-0.00648096	0.38973	0.312942	0.327829	0.650085	-0.895214	-0.0715232	0.954933	0.325151	0.438421	-0.787746	0.149876	0.0953338	0.128374	0.391966	0.768373	0.586759	0.951125	0.818212	0.697867	0.511901	0.642907	0.846444	0.999841	0.93645	0.991679		0.985102	0.986742	-0.333431	0.295593	-0.321113	-0.436496	-0.170979	-0.47012
Lung-C24	0.0097453	-0.153974	0.233972	0.168797	0.183144	0.516287	-0.808567	-0.188503	0.96267	0.447208	0.465141	-0.677054	0.20417	0.199079	0.197858	0.426831	0.746056	0.63602	0.980487	0.860229	0.716538	0.633236	0.753504	0.924983	0.981876	0.883583	0.966149	0.985102		0.995219	-0.433731	0.127099	-0.401499	-0.584284	-0.238579	-0.494796
Lung-C24:1	0.0580505	-0.075654	0.293838	0.244164	0.257442	0.565695	-0.814146	-0.228526	0.983713	0.473771	0.538034	-0.679865	0.276506	0.105466	0.264066	0.499057	0.807255	0.691005	0.956637	0.806371	0.648462	0.568291	0.700211	0.902041	0.984238	0.869297	0.959927	0.986742	0.995219		-0.476346	0.158837	-0.310614	-0.545541	-0.304786	-0.566765
Spl-C16	0.443663	0.159482	0.191322	0.0377845	0.043171	0.0545316	-0.0555806	0.96292	-0.588702	-0.984162	-0.893894	-0.247233	-0.919782	0.15708	-0.942723	-0.913024	-0.674169	-0.92996	-0.345258	-0.12101	0.162894	-0.329235	-0.41727	-0.570065	-0.322919	0.0184811	-0.211692	-0.333431	-0.433731	-0.476346		0.519099	-0.168572	0.646456	0.949779	0.888428
Spl-C18	0.977498	0.792918	0.933306	0.84325	0.850017	0.869647	-0.677453	0.667723	0.147856	-0.635691	-0.09602	-0.792197	-0.313016	-0.518518	-0.400385	-0.151632	0.257593	-0.182869	0.0479016	-0.0363743	0.077613	-0.544579	-0.462048	-0.253136	0.31254	0.50528	0.358084	0.295593	0.127099	0.158837	0.519099		0.339821	0.723882	0.380682	0.0772464
Spl-C20	0.529899	0.841424	0.545894	0.700123	0.685881	0.340607	0.181188	-0.221243	-0.153607	0.00751902	0.471975	0.145472	0.541789	-0.967516	0.480181	0.474539	0.298666	0.2388	-0.573562	-0.806963	-0.869629	-0.874045	-0.805672	-0.575513	-0.311703	-0.405021	-0.378291	-0.321113	-0.401499	-0.310614	-0.168572	0.339821		0.638847	-0.467057	-0.454568
Spl-C22	0.804913	0.80736	0.632136	0.624356	0.618651	0.37975	0.0170423	0.598348	-0.51337	-0.764161	-0.305753	-0.157605	-0.297547	-0.643144	-0.367881	-0.323598	-0.235812	-0.509159	-0.654177	-0.672313	-0.50312	-0.924451	-0.928697	-0.848436	-0.420374	-0.223784	-0.384324	-0.436496	-0.584284	-0.545541	0.646456	0.723882	0.638847		0.380212	0.31237
Spl-C24	0.250439	-0.109144	0.0232681	-0.165896	-0.156157	-0.0300105	-0.137311	0.941268	-0.455677	-0.887001	-0.941039	-0.297236	-0.996008	0.438717	-0.999059	-0.960896	-0.676792	-0.898158	-0.107239	0.162753	0.435955	-0.0175627	-0.113717	-0.315133	-0.164253	0.172606	-0.043129	-0.170979	-0.238579	-0.304786	0.949779	0.380682	-0.467057	0.380212		0.929672
Spl-C24:1	-0.0171606	-0.281873	-0.278369	-0.424276	-0.419836	-0.377897	0.230217	0.784725	-0.703737	-0.79927	-0.99935	0.0745365	-0.935882	0.520509	-0.914233	-0.995235	-0.899312	-0.97342	-0.341101	-0.0277099	0.24154	-0.0170801	-0.160296	-0.451503	-0.467317	-0.167178	-0.357565	-0.47012	-0.494796	-0.566765	0.888428	0.0772464	-0.454568	0.31237	0.929672

## Sheet: Supplementary Table 7
Z-Value: Gb3									Brain																Heart																Kidney
		C14:0	C16:0	C18:0	C20:0	C22:0	C24:0	C26:0	C16:1	C18:1	C20:1	C22:1	C24:1	C24:2	C26:1	C22:2	d18:OHC24:1	C14:0	C16:0	C18:0	C20:0	C22:0	C24:0	C26:0	C16:1	C18:1	C20:1	C22:1	C24:1	C24:2	C26:1	C22:2	d18:OHC24:1	C14:0	C16:0	C18:0	C20:0	C22:0	C24:0	C26:0	C16:1	C18:1	C20:1	C22:1	C24:1	C24:2	C26:1	C22:2	d18:OHC24:1
	C14:0	0	0	0	0	0	0	0	0	0	0	0	0	0	0	0	0	0	0	0	0	0	0	0	0	0	0	0	0	0	0	0	0	0	0	0	0	0	0	0	0	0	0	0	0	0	0	0	0
	C16:0	0	0	-0.370823	-0.62365	-1.40555	-0.569106	0.0294749	-0.0340586	-0.696092	-0.334551	-1.65136	-1.02448	-1.22273	0.0179096	-1.09229	0.132104	0	1.43564	0.177346	0.466116	-0.162909	-0.191811	0.227118	1.58398	0.33085	1.87193	1.33403	-0.160558	0.487003	0.332244	0.0937304	1.05991	0	0.249187	0.99124	0.0250983	-0.223526	-0.64596	0.119032	0.194439	0.873492	-0.0200554	0.0612078	-0.702182	-0.683919	-0.427398	0.474569	0.258266
	C18:0	0	-0.370823	0	-0.755074	-0.230444	0.0133539	0.275698	0.0378081	-0.993287	-0.994301	-0.324978	-0.0925143	-0.178239	0.105441	-0.604877	0.412087	0	-0.140439	-0.625895	0.250516	-0.442057	-0.471524	-0.440439	-0.160958	-0.25354	0.414778	0.612626	-0.486683	-0.211742	-0.0954269	-0.396541	0.0497671	0	0.377519	-0.348897	-0.234879	-0.0600511	-0.52354	-0.52421	0.138679	0.170043	0.0878859	0.42906	0.315629	0.115908	0.505375	0.134704	0.777847
	C20:0	0	-0.62365	-0.755074	0	-0.381641	0.0262637	0.587508	-0.388739	-1.50274	-1.17676	-0.607388	-0.486229	-0.317888	0.467389	-0.553735	0.522734	0	0.156133	-0.143613	0.867702	0.0495199	-0.0260244	0.0419888	0.312835	0.217425	0.762897	0.945478	0.00249343	0.225117	0.39133	0.0879306	0.360418	0	1.07709	-0.299497	-0.268779	0.31313	-0.1058	-0.458439	0.599277	0.18363	0.55569	0.821655	-0.0403053	-0.349763	0.328935	0.690881	1.30198
	C22:0	0	-1.40555	-0.230444	-0.381641	0	-0.865417	-0.157359	-0.667555	-0.457088	-0.141559	-1.39683	-0.918182	-2.26389	-0.149361	-1.0052	-0.270417	0	0.873192	0.258502	0.278506	0.0438136	0.35418	0.240962	0.335408	0.294286	1.10935	0.887729	-0.0507234	0.480833	0.234348	0.0578331	1.14238	0	0.243865	0.484803	0.523786	-0.175374	-0.327218	0.31253	0.0164643	1.29737	0.0396232	-0.0300525	-0.589225	-0.435127	-0.403527	0.311789	0.144551
	C24:0	0	-0.569106	0.0133539	0.0262637	-0.865417	0	-0.627607	-0.330771	-0.0702884	0.21772	-0.563231	-0.436567	-0.964485	-0.575767	-0.584487	-0.773185	0	0.692891	0.289485	-0.114039	-0.089274	0.315158	0.13755	0.0846852	0.0910563	0.44313	0.350307	-0.171108	0.268854	-0.0496385	-0.095691	0.626241	0	-0.163041	1.03143	1.24096	-0.535694	-0.428076	0.744471	-0.371278	1.34329	-0.328852	-0.464317	-0.534418	-0.160908	-0.76421	-0.0564472	-0.243982
	C26:0	0	0.0294749	0.275698	0.587508	-0.157359	-0.627607	0	0.157158	0.406917	0.687406	0.0388281	0.113778	-0.207713	-1.446	-0.0766518	-1.25411	0	0.155562	0.117386	-0.770369	-0.289004	0.0543858	-0.113933	-0.318955	-0.259408	-0.130204	-0.183078	-0.312924	-0.127695	-0.49059	-0.322746	0.0349494	0	-0.879539	0.805998	0.929393	-0.978818	-0.375542	0.844866	-1.15967	0.388476	-1.00989	-1.55809	-0.145709	0.272611	-0.629771	-0.637452	-0.836666
Brain	C16:1	0	-0.0340586	0.0378081	-0.388739	-0.667555	-0.330771	0.157158	0	-0.304551	-0.113619	-0.339653	-1.52509	-0.658856	0.262417	-0.337055	0.32436	0	1.52307	0.668851	0.68585	0.414849	0.363397	0.861781	1.90973	1.07202	0.75338	0.548695	0.507094	1.46446	0.924526	0.652503	1.1984	0	-0.329799	0.747611	-0.784913	-0.541422	-1.02444	0.208583	-0.0602506	0.423628	-0.366593	-0.499141	-1.89725	-2.30959	-1.22764	0.855637	-0.165927
	C18:1	0	-0.696092	-0.993287	-1.50274	-0.457088	-0.0702884	0.406917	-0.304551	0	-1.11269	-0.656317	-0.435717	-0.389171	0.282943	-0.747665	0.405341	0	0.140787	-0.232311	0.612729	-0.0992856	-0.110008	-0.0743596	0.179706	0.0899944	0.811848	1.10248	-0.155114	0.129756	0.231128	-0.0616447	0.3502	0	0.751109	-0.231741	-0.173635	0.137785	-0.280503	-0.398224	0.388706	0.287506	0.351682	0.603981	0.00385648	-0.228739	0.30329	0.486761	1.04421
	C20:1	0	-0.334551	-0.994301	-1.17676	-0.141559	0.21772	0.687406	-0.113619	-1.11269	0	-0.311336	-0.189509	-0.0833352	0.475703	-0.382247	0.787102	0	-0.109214	-0.402906	0.592851	-0.108752	-0.277902	-0.175793	0.0881044	0.00146779	0.427718	0.591609	-0.128324	-0.0235312	0.191064	-0.0703294	0.0842627	0	0.784928	-0.570066	-0.49147	0.287166	-0.144871	-0.796237	0.51321	-0.00588139	0.446317	0.936078	0.226488	-0.104191	0.648459	0.43452	1.74121
	C22:1	0	-1.65136	-0.324978	-0.607388	-1.39683	-0.563231	0.0388281	-0.339653	-0.656317	-0.311336	0	-1.14326	-1.22941	0.0392762	-0.981416	-0.322197	0	#NUM!	0.225013	0.495177	-0.762721	-0.906517	0.279544	1.66382	0.385565	1.8492	1.23866	-0.674648	0.550117	0.380495	0.142148	1.17295	0	0.294071	#NUM!	0.0579274	-0.132541	-0.505015	0.136361	0.0681186	0.847915	-0.0230445	0.110892	-0.714433	-0.716614	-0.484705	0.515221	0.650242
	C24:1	0	-1.02448	-0.0925143	-0.486229	-0.918182	-0.436567	0.113778	-1.52509	-0.435717	-0.189509	-1.14326	0	-0.886585	0.180375	-0.531923	-0.0725312	0	1.076	0.497546	0.647342	0.416191	0.653853	0.610555	0.843725	0.756323	1.05204	0.764208	0.310973	1.00713	0.698686	0.440849	1.58966	0	0.535769	0.303428	0.262638	0.190557	0.0444992	0.194069	0.358038	0.587144	0.401364	0.195721	-0.843884	-1.01523	-0.335318	0.75582	0.256997
	C24:2	0	-1.22273	-0.178239	-0.317888	-2.26389	-0.964485	-0.207713	-0.658856	-0.389171	-0.0833352	-1.22941	-0.886585	0	-0.189502	-0.919096	-0.331351	0	0.932234	0.295466	0.235072	0.0511956	0.386071	0.258298	0.329034	0.296065	0.984106	0.785088	-0.0429953	0.489622	0.218277	0.0622514	1.14759	0	0.194089	0.558633	0.597371	-0.204045	-0.320018	0.377013	-0.0213797	1.41521	0.00554866	-0.0826042	-0.634552	-0.427534	-0.470703	0.276369	0.0867676
	C26:1	0	0.0179096	0.105441	0.467389	-0.149361	-0.575767	-1.446	0.262417	0.282943	0.475703	0.0392762	0.180375	-0.189502	0	-0.15444	-0.861537	0	0.0496797	-0.0562445	-0.836997	-0.497524	-0.109004	-0.289964	-0.484232	-0.432887	-0.114741	-0.127658	-0.528409	-0.269701	-0.685356	-0.535252	-0.0314584	0	-0.847365	0.594248	0.738584	-1.5034	-0.579058	0.581557	-1.50948	0.390593	-1.35743	-1.08596	-0.00606091	0.415846	-0.422022	-0.760972	-0.61462
	C22:2	0	-1.09229	-0.604877	-0.553735	-1.0052	-0.584487	-0.0766518	-0.337055	-0.747665	-0.382247	-0.981416	-0.531923	-0.919096	-0.15444	0	-0.0832985	0	0.396669	-0.0806173	0.230582	-0.230766	0.0125363	-0.0679727	0.0834285	0.0221346	0.985374	1.11875	-0.328651	0.160126	0.0381617	-0.205875	0.586486	0	0.264171	0.212298	0.296426	-0.258681	-0.627673	0.0552886	-0.0179466	0.907794	-0.0245782	0.0769552	-0.200436	-0.167009	-0.0975179	0.198346	0.33193
	d18:OHC24:1	0	0.132104	0.412087	0.522734	-0.270417	-0.773185	-1.25411	0.32436	0.405341	0.787102	-0.322197	-0.0725312	-0.331351	-0.861537	-0.0832985	0	0	0.134516	0.365609	-0.487386	0.543152	0.587039	0.123052	-0.0623636	-0.0161024	-0.0242226	-0.119564	0.834182	0.106373	-0.222245	-0.0848893	0.217744	0	-0.953743	1.0567	0.991174	-1.01869	-0.592489	1.45696	-0.774896	0.47595	-0.847896	-1.56247	-0.75438	-0.309771	-1.29912	-0.363681	-2.39691
	C14:0	0	0	0	0	0	0	0	0	0	0	0	0	0	0	0	0	0	0	0	0	0	0	0	0	0	0	0	0	0	0	0	0	0	0	0	0	0	0	0	0	0	0	0	0	0	0	0	0
	C16:0	0	1.43564	-0.140439	0.156133	0.873192	0.692891	0.155562	1.52307	0.140787	-0.109214	#NUM!	1.076	0.932234	0.0496797	0.396669	0.134516	0	0	-0.772126	-0.303747	-1.29511	-2.17346	-0.702341	0.534348	-0.683707	-0.643908	-0.443223	-1.01232	-0.992534	-0.486638	-0.415799	-1.38978	0	-0.369686	#NUM!	-0.819707	-0.141818	-0.316295	-0.539959	-0.239781	-0.714154	-0.400972	0.0436412	1.27449	0.631455	0.485826	-0.41264	0.368482
	C18:0	0	0.177346	-0.625895	-0.143613	0.258502	0.289485	0.117386	0.668851	-0.232311	-0.402906	0.225013	0.497546	0.295466	-0.0562445	-0.0806173	0.365609	0	-0.772126	0	-0.184857	-0.846404	-1.75034	-1.26737	-0.739179	-0.877441	-0.155693	-0.00103704	-0.74975	-0.943677	-0.558579	-0.804715	-0.529753	0	-0.0547488	-0.533387	-0.380077	-0.19989	-0.453057	-0.586947	-0.140041	-0.203048	-0.206714	0.161859	1.1404	0.725789	0.763669	-0.319201	0.284841
	C20:0	0	0.466116	0.250516	0.867702	0.278506	-0.114039	-0.770369	0.68585	0.612729	0.592851	0.495177	0.647342	0.235072	-0.836997	0.230582	-0.487386	0	-0.303747	-0.184857	0	-0.483239	-0.292362	-0.425464	-0.785038	-0.653919	-0.586985	-0.564984	-0.43005	-0.572745	-0.980449	-0.532136	-0.451856	0	-1.69471	0.235911	0.289069	-0.733942	-0.280745	0.314934	-1.19465	-0.0478769	-1.21236	-0.882248	0.271917	0.782963	-0.163794	-1.70739	-0.763055
	C22:0	0	-0.162909	-0.442057	0.0495199	0.0438136	-0.089274	-0.289004	0.414849	-0.0992856	-0.108752	-0.762721	0.416191	0.0511956	-0.497524	-0.230766	0.543152	0	-1.29511	-0.846404	-0.483239	0	0.303295	-1.29149	-1.57618	-1.22006	-0.107338	0.00826272	-0.656639	-0.866291	-1.02471	-2.54605	-0.332944	0	-0.199812	-0.957164	0.23996	-0.611529	-0.784445	-0.120594	-0.281682	0.101343	-0.404497	-0.153268	0.730659	1.02319	0.47975	-0.626887	-0.596512
	C24:0	0	-0.191811	-0.471524	-0.0260244	0.35418	0.315158	0.0543858	0.363397	-0.110008	-0.277902	-0.906517	0.653853	0.386071	-0.109004	0.0125363	0.587039	0	-2.17346	-1.75034	-0.292362	0.303295	0	-1.45661	-1.77879	-1.0585	-0.273544	-0.115417	0.00518282	-1.22343	-0.677422	-0.850472	-0.67319	0	0.173559	-1.74403	0.0437446	0.0429192	-0.0111294	-0.508813	0.153297	-0.26334	0.148617	0.295755	1.7157	1.23627	1.12432	-0.434881	-0.126618
	C26:0	0	0.227118	-0.440439	0.0419888	0.240962	0.13755	-0.113933	0.861781	-0.0743596	-0.175793	0.279544	0.610555	0.258298	-0.289964	-0.0679727	0.123052	0	-0.702341	-1.26737	-0.425464	-1.29149	-1.45661	0	-1.18091	-1.47176	-0.239521	-0.096166	-1.06074	-1.2767	-0.927015	-1.26253	-0.559834	0	-0.280831	-0.289559	-0.165026	-0.437573	-0.601866	-0.311163	-0.390867	-0.115736	-0.467877	-0.0728102	0.964656	1.08793	0.458056	-0.583862	0.0615301
Heart	C16:1	0	1.58398	-0.160958	0.312835	0.335408	0.0846852	-0.318955	1.90973	0.179706	0.0881044	1.66382	0.843725	0.329034	-0.484232	0.0834285	-0.0623636	0	0.534348	-0.739179	-0.785038	-1.57618	-1.77879	-1.18091	0	-1.95441	-0.447907	-0.314135	-1.24334	-1.4254	-1.59338	-1.11812	-0.677548	0	-0.872806	1.08592	-0.392531	-0.843637	-0.934593	-0.100021	-0.801317	-0.142131	-1.0856	-0.476508	0.471975	1.70745	-0.0883854	-1.02928	-0.133372
	C18:1	0	0.33085	-0.25354	0.217425	0.294286	0.0910563	-0.259408	1.07202	0.0899944	0.00146779	0.385565	0.756323	0.296065	-0.432887	0.0221346	-0.0161024	0	-0.683707	-0.877441	-0.653919	-1.22006	-1.0585	-1.47176	-1.95441	0	-0.367494	-0.231753	-0.989801	-1.47732	-1.35402	-1.2794	-0.633067	0	-0.481893	-0.169511	-0.0629524	-0.56204	-0.557747	-0.16164	-0.577095	-0.122108	-0.667056	-0.237123	0.837717	1.59308	0.306066	-0.857999	-0.113934
	C20:1	0	1.87193	0.414778	0.762897	1.10935	0.44313	-0.130204	0.75338	0.811848	0.427718	1.8492	1.05204	0.984106	-0.114741	0.985374	-0.0242226	0	-0.643908	-0.155693	-0.586985	-0.107338	-0.273544	-0.239521	-0.447907	-0.367494	0	-1.56036	-0.0197545	-0.5028	-0.402225	-0.134679	-0.981728	0	-0.57352	-0.174245	-0.194672	-0.0536214	0.217839	-0.0323441	-0.278451	-0.704788	-0.288694	-0.265942	0.43718	0.546605	0.134516	-0.582044	-0.452942
	C22:1	0	1.33403	0.612626	0.945478	0.887729	0.350307	-0.183078	0.548695	1.10248	0.591609	1.23866	0.764208	0.785088	-0.127658	1.11875	-0.119564	0	-0.443223	-0.00103704	-0.564984	0.00826272	-0.115417	-0.096166	-0.314135	-0.231753	-1.56036	0	0.0891668	-0.335283	-0.301532	-0.022525	-0.704677	0	-0.603189	-0.0584386	-0.0992774	-0.0335505	0.306333	0.0897719	-0.274455	-0.608264	-0.268291	-0.338746	0.262547	0.394704	-0.00123782	-0.514149	-0.590869
	C24:1	0	-0.160558	-0.486683	0.00249343	-0.0507234	-0.171108	-0.312924	0.507094	-0.155114	-0.128324	-0.674648	0.310973	-0.0429953	-0.528409	-0.328651	0.834182	0	-1.01232	-0.74975	-0.43005	-0.656639	0.00518282	-1.06074	-1.24334	-0.989801	-0.0197545	0.0891668	0	-0.707253	-0.893423	-1.77637	-0.23081	0	-0.397485	-0.72088	0.0603195	-0.904719	-1.24277	-0.0809496	-0.493572	0.194944	-0.632009	-0.390236	0.383899	0.631433	0.187022	-0.552542	-0.963143
	C24:2	0	0.487003	-0.211742	0.225117	0.480833	0.268854	-0.127695	1.46446	0.129756	-0.0235312	0.550117	1.00713	0.489622	-0.269701	0.160126	0.106373	0	-0.992534	-0.943677	-0.572745	-0.866291	-1.22343	-1.2767	-1.4254	-1.47732	-0.5028	-0.335283	-0.707253	0	-1.00598	-0.887575	-0.900788	0	-0.417617	-0.318316	-0.218001	-0.362602	-0.360729	-0.280515	-0.420402	-0.302797	-0.492903	-0.137117	1.15721	1.6185	0.442143	-0.752122	-0.0747775
	C26:1	0	0.332244	-0.0954269	0.39133	0.234348	-0.0496385	-0.49059	0.924526	0.231128	0.191064	0.380495	0.698686	0.218277	-0.685356	0.0381617	-0.222245	0	-0.486638	-0.558579	-0.980449	-1.02471	-0.677422	-0.927015	-1.59338	-1.35402	-0.402225	-0.301532	-0.893423	-1.00598	0	-1.11284	-0.525148	0	-0.74928	0.0248453	0.120336	-0.800161	-0.566003	0.0442651	-0.902358	-0.0298514	-1.03259	-0.471074	0.55549	1.34344	0.094826	-1.28097	-0.315152
	C22:2	0	0.0937304	-0.396541	0.0879306	0.0578331	-0.095691	-0.322746	0.652503	-0.0616447	-0.0703294	0.142148	0.440849	0.0622514	-0.535252	-0.205875	-0.0848893	0	-0.415799	-0.804715	-0.532136	-2.54605	-0.850472	-1.26253	-1.11812	-1.2794	-0.134679	-0.022525	-1.77637	-0.887575	-1.11284	0	-0.348103	0	-0.388784	-0.054478	0.067554	-0.744332	-0.923701	-0.0932029	-0.610063	0.0961328	-0.700665	-0.245144	0.581788	0.934549	0.212612	-0.682259	-0.0498342
	d18:OHC24:1	0	1.05991	0.0497671	0.360418	1.14238	0.626241	0.0349494	1.1984	0.3502	0.0842627	1.17295	1.58966	1.14759	-0.0314584	0.586486	0.217744	0	-1.38978	-0.529753	-0.451856	-0.332944	-0.67319	-0.559834	-0.677548	-0.633067	-0.981728	-0.704677	-0.23081	-0.900788	-0.525148	-0.348103	0	0	-0.36195	-0.465328	-0.428247	-0.0510061	0.0388366	-0.333321	-0.198507	-0.779124	-0.240093	-0.0501109	0.960671	0.815014	0.478111	-0.541575	-0.133866
	C14:0	0	0	0	0	0	0	0	0	0	0	0	0	0	0	0	0	0	0	0	0	0	0	0	0	0	0	0	0	0	0	0	0	0	0	0	0	0	0	0	0	0	0	0	0	0	0	0	0
	C16:0	0	0.249187	0.377519	1.07709	0.243865	-0.163041	-0.879539	-0.329799	0.751109	0.784928	0.294071	0.535769	0.194089	-0.847365	0.264171	-0.953743	0	-0.369686	-0.0547488	-1.69471	-0.199812	0.173559	-0.280831	-0.872806	-0.481893	-0.57352	-0.603189	-0.397485	-0.417617	-0.74928	-0.388784	-0.36195	0	0	0.167598	2.44479	1.66637	1.33829	0.440422	-0.0303121	-0.0206315	0.835376	0.684379	2.9524	3.87246	1.63189	-1.20545	-0.564616
	C18:0	0	0.99124	-0.348897	-0.299497	0.484803	1.03143	0.805998	0.747611	-0.231741	-0.570066	#NUM!	0.303428	0.558633	0.594248	0.212298	1.0567	0	#NUM!	-0.533387	0.235911	-0.957164	-1.74403	-0.289559	1.08592	-0.169511	-0.174245	-0.0584386	-0.72088	-0.318316	0.0248453	-0.054478	-0.465328	0	0.167598	0	-1.92986	0.314375	-0.118566	-1.56399	0.292097	-0.674625	0.114938	0.66855	0.477571	0.0165185	1.25952	0.132505	0.882414
	C20:0	0	0.0250983	-0.234879	-0.268779	0.523786	1.24096	0.929393	-0.784913	-0.173635	-0.49147	0.0579274	0.262638	0.597371	0.738584	0.296426	0.991174	0	-0.819707	-0.380077	0.289069	0.23996	0.0437446	-0.165026	-0.392531	-0.0629524	-0.194672	-0.0992774	0.0603195	-0.218001	0.120336	0.067554	-0.428247	0	2.44479	-1.92986	0	2.39313	2.16543	-1.21176	1.54631	-0.782121	2.44454	2.18502	2.76106	2.03868	3.07469	0.198677	0.923762
	C22:0	0	-0.223526	-0.0600511	0.31313	-0.175374	-0.535694	-0.978818	-0.541422	0.137785	0.287166	-0.132541	0.190557	-0.204045	-1.5034	-0.258681	-1.01869	0	-0.141818	-0.19989	-0.733942	-0.611529	0.0429192	-0.437573	-0.843637	-0.56204	-0.0536214	-0.0335505	-0.904719	-0.362602	-0.800161	-0.744332	-0.0510061	0	1.66637	0.314375	2.39313	0	0.669885	0.39929	-0.223626	0.412808	0.323899	1.20781	2.43802	2.92296	1.33183	-0.738345	0.0919539
	C24:0	0	-0.64596	-0.52354	-0.1058	-0.327218	-0.428076	-0.375542	-1.02444	-0.280503	-0.144871	-0.505015	0.0444992	-0.320018	-0.579058	-0.627673	-0.592489	0	-0.316295	-0.453057	-0.280745	-0.784445	-0.0111294	-0.601866	-0.934593	-0.557747	0.217839	0.306333	-1.24277	-0.360729	-0.566003	-0.923701	0.0388366	0	1.33829	-0.118566	2.16543	0.669885	0	0.0567901	0.31926	0.490509	0.898145	0.970908	1.85773	1.87965	1.45445	-0.350163	0.480396
	C26:0	0	0.119032	-0.52421	-0.458439	0.31253	0.744471	0.844866	0.208583	-0.398224	-0.796237	0.136361	0.194069	0.377013	0.581557	0.0552886	1.45696	0	-0.539959	-0.586947	0.314934	-0.120594	-0.508813	-0.311163	-0.100021	-0.16164	-0.0323441	0.0897719	-0.0809496	-0.280515	0.0442651	-0.0932029	-0.333321	0	0.440422	-1.56399	-1.21176	0.39929	0.0567901	0	0.457363	-0.467294	0.382096	0.851732	0.599833	0.131577	1.6171	0.193827	0.768124
Kidney	C16:1	0	0.194439	0.138679	0.599277	0.0164643	-0.371278	-1.15967	-0.0602506	0.388706	0.51321	0.0681186	0.358038	-0.0213797	-1.50948	-0.0179466	-0.774896	0	-0.239781	-0.140041	-1.19465	-0.281682	0.153297	-0.390867	-0.801317	-0.577095	-0.278451	-0.274455	-0.493572	-0.420402	-0.902358	-0.610063	-0.198507	0	-0.0303121	0.292097	1.54631	-0.223626	0.31926	0.457363	0	0.210432	-0.958807	0.0324886	1.17095	1.71274	0.922946	-1.08728	-0.475442
	C18:1	0	0.873492	0.170043	0.18363	1.29737	1.34329	0.388476	0.423628	0.287506	-0.00588139	0.847915	0.587144	1.41521	0.390593	0.907794	0.47595	0	-0.714154	-0.203048	-0.0478769	0.101343	-0.26334	-0.115736	-0.142131	-0.122108	-0.704788	-0.608264	0.194944	-0.302797	-0.0298514	0.0961328	-0.779124	0	-0.0206315	-0.674625	-0.782121	0.412808	0.490509	-0.467294	0.210432	0	0.185154	0.238997	0.492529	0.229378	0.515506	-0.0806577	0.0295035
	C20:1	0	-0.0200554	0.0878859	0.55569	0.0396232	-0.328852	-1.00989	-0.366593	0.351682	0.446317	-0.0230445	0.401364	0.00554866	-1.35743	-0.0245782	-0.847896	0	-0.400972	-0.206714	-1.21236	-0.404497	0.148617	-0.467877	-1.0856	-0.667056	-0.288694	-0.268291	-0.632009	-0.492903	-1.03259	-0.700665	-0.240093	0	0.835376	0.114938	2.44454	0.323899	0.898145	0.382096	-0.958807	0.185154	0	0.473238	2.02731	2.53259	#NUM!	-1.17755	-0.268067
	C22:1	0	0.0612078	0.42906	0.821655	-0.0300525	-0.464317	-1.55809	-0.499141	0.603981	0.936078	0.110892	0.195721	-0.0826042	-1.08596	0.0769552	-1.56247	0	0.0436412	0.161859	-0.882248	-0.153268	0.295755	-0.0728102	-0.476508	-0.237123	-0.265942	-0.338746	-0.390236	-0.137117	-0.471074	-0.245144	-0.0501109	0	0.684379	0.66855	2.18502	1.20781	0.970908	0.851732	0.0324886	0.238997	0.473238	0	1.55652	2.15105	0.78241	-0.693603	-0.650402
	C24:1	0	-0.702182	0.315629	-0.0403053	-0.589225	-0.534418	-0.145709	-1.89725	0.00385648	0.226488	-0.714433	-0.843884	-0.634552	-0.00606091	-0.200436	-0.75438	0	1.27449	1.1404	0.271917	0.730659	1.7157	0.964656	0.471975	0.837717	0.43718	0.262547	0.383899	1.15721	0.55549	0.581788	0.960671	0	2.9524	0.477571	2.76106	2.43802	1.85773	0.599833	1.17095	0.492529	2.02731	1.55652	0	1.71393	1.01827	0.40049	0.306625
	C24:2	0	-0.683919	0.115908	-0.349763	-0.435127	-0.160908	0.272611	-2.30959	-0.228739	-0.104191	-0.716614	-1.01523	-0.427534	0.415846	-0.167009	-0.309771	0	0.631455	0.725789	0.782963	1.02319	1.23627	1.08793	1.70745	1.59308	0.546605	0.394704	0.631433	1.6185	1.34344	0.934549	0.815014	0	3.87246	0.0165185	2.03868	2.92296	1.87965	0.131577	1.71274	0.229378	2.53259	2.15105	1.71393	0	1.57402	1.02039	0.657227
	C26:1	0	-0.427398	0.505375	0.328935	-0.403527	-0.76421	-0.629771	-1.22764	0.30329	0.648459	-0.484705	-0.335318	-0.470703	-0.422022	-0.0975179	-1.29912	0	0.485826	0.763669	-0.163794	0.47975	1.12432	0.458056	-0.0883854	0.306066	0.134516	-0.00123782	0.187022	0.442143	0.094826	0.212612	0.478111	0	1.63189	1.25952	3.07469	1.33183	1.45445	1.6171	0.922946	0.515506	#NUM!	0.78241	1.01827	1.57402	0	-0.0483207	-0.259036
	C22:2	0	0.474569	0.134704	0.690881	0.311789	-0.0564472	-0.637452	0.855637	0.486761	0.43452	0.515221	0.75582	0.276369	-0.760972	0.198346	-0.363681	0	-0.41264	-0.319201	-1.70739	-0.626887	-0.434881	-0.583862	-1.02928	-0.857999	-0.582044	-0.514149	-0.552542	-0.752122	-1.28097	-0.682259	-0.541575	0	-1.20545	0.132505	0.198677	-0.738345	-0.350163	0.193827	-1.08728	-0.0806577	-1.17755	-0.693603	0.40049	1.02039	-0.0483207	0	-0.576985
	d18:OHC24:1	0	0.258266	0.777847	1.30198	0.144551	-0.243982	-0.836666	-0.165927	1.04421	1.74121	0.650242	0.256997	0.0867676	-0.61462	0.33193	-2.39691	0	0.368482	0.284841	-0.763055	-0.596512	-0.126618	0.0615301	-0.133372	-0.113934	-0.452942	-0.590869	-0.963143	-0.0747775	-0.315152	-0.0498342	-0.133866	0	-0.564616	0.882414	0.923762	0.0919539	0.480396	0.768124	-0.475442	0.0295035	-0.268067	-0.650402	0.306625	0.657227	-0.259036	-0.576985	0
	C14:0	0	0.416825	-0.378038	-0.0429204	0.553579	0.590965	0.234865	0.811537	-0.0761137	-0.317231	0.464914	0.711739	0.608004	0.0859033	0.171426	0.501853	0	-1.30386	-1.17195	-0.175675	-0.528451	-1.2861	-0.87027	-0.645374	-0.713384	-0.364662	-0.198164	-0.433355	-0.955292	-0.450976	-0.513898	-0.845261	0	-0.0582584	-0.786946	-0.623963	-0.0217448	-0.170816	-0.734049	-0.0402914	-0.504757	-0.10145	0.221116	1.93368	0.705016	0.997984	-0.298196	0.237422
	C16:0	0	0.778272	-0.824605	-0.269137	0.148493	0.238269	0.168796	0.960245	-0.369937	-0.53887	#NUM!	0.348096	0.188728	-0.0127791	-0.189718	0.165019	0	#NUM!	-1.70489	-0.0813432	-1.66969	-2.48048	-1.03646	0.622349	-0.711601	-0.0302962	0.124402	-1.43686	-0.726198	-0.446206	-0.736294	-0.384133	0	-0.122375	#NUM!	-0.616754	-0.298055	-0.775923	-0.631784	-0.207734	-0.122993	-0.381244	0.184264	0.710094	0.404644	0.529536	-0.209584	0.719193
	C18:0	0	0.0612212	-0.810584	-0.257492	0.150929	0.233413	0.157128	0.509337	-0.359248	-0.523549	0.106542	0.356839	0.190424	-0.0239632	-0.187216	0.397614	0	-0.610481	-1.75241	-0.0934804	-0.807124	-1.25968	-1.06456	-0.603694	-0.730419	-0.0369715	0.117366	-0.751419	-0.742491	-0.461009	-0.754898	-0.390302	0	0.0350439	-0.520546	-0.364468	-0.180058	-0.506406	-0.617438	-0.0836707	-0.121458	-0.148449	0.225773	0.899055	0.575866	0.760954	-0.222151	0.3883
	C20:0	0	-0.180039	-0.853099	-0.274708	0.120607	0.205715	0.148709	-0.384079	-0.383325	-0.536488	-0.166698	0.328761	0.15962	-0.0331854	-0.218196	0.138622	0	-0.815267	-1.61246	-0.0852433	-0.577869	-0.759131	-1.04458	-0.922205	-0.715862	-0.0103535	0.143995	-0.771018	-0.711963	-0.454713	-0.764887	-0.358099	0	1.95559	-0.739534	1.64158	1.41133	0.90855	-0.597306	1.13544	-0.0919965	#NUM!	1.62941	2.68463	2.41054	#NUM!	-0.212889	0.729381
	C22:0	0	-0.0817891	-1.25845	-0.443872	-0.0531206	0.0876114	0.170518	0.437971	-0.594045	-0.693614	-0.536777	0.136861	-0.0110177	-0.0111549	-0.40806	1.70999	0	-0.784048	-1.02232	0.0349237	0.227121	-0.277314	-0.765646	-0.567783	-0.520699	0.174372	0.337745	0.621278	-0.477113	-0.321775	-0.655056	-0.162614	0	0.0186482	-0.834868	-0.37966	-0.372649	-0.787385	-0.545547	0.0566091	0.0541466	-0.129423	0.0806214	0.413698	0.220036	0.560136	-0.084055	-0.6129
	C24:0	0	-0.0951984	-0.982624	-0.323522	0.0310462	0.123471	0.121033	0.314531	-0.454031	-0.566724	-0.590658	0.247001	0.0689979	-0.0615957	-0.313473	1.08748	0	-1.04345	-1.28787	-0.061025	0.58287	-0.174848	-0.962177	-0.849626	-0.663832	0.0687959	0.223995	0.340292	-0.620687	-0.431576	-0.781106	-0.265416	0	0.187076	-1.00105	-0.120379	-0.157347	-0.528129	-0.531376	0.233498	-0.00426475	0.0612906	0.267551	0.8114	0.610624	0.849019	-0.184458	-0.232593
	C26:0	0	-0.19105	-1.31124	-0.452986	-0.0985824	0.0388247	0.140061	0.250016	-0.618425	-0.677489	-0.144041	0.104258	-0.0572777	-0.0391311	-0.462736	0.326237	0	-0.304755	-0.94306	0.0340332	-0.725282	-0.745213	-0.739232	-0.398802	-0.506311	0.210394	0.375187	-0.758689	-0.446786	-0.320761	-0.666573	-0.122602	0	0.155629	-0.34992	-0.215439	-0.209849	-0.67927	-0.49048	-0.0409914	0.103355	-0.0977515	0.257046	0.512983	0.346822	0.543576	-0.0817008	0.512175
Liver	C16:1	0	-0.176789	-0.662418	-0.118453	-0.0387944	-0.0820928	-0.160357	-0.210952	-0.271705	-0.274342	-0.256458	0.284954	-0.019658	-0.354959	-0.356686	-0.0635883	0	-0.61684	-0.943281	-0.290402	-1.16782	-0.38653	-1.14545	-1.05567	-0.908164	0.0265641	0.155462	-1.50777	-0.702824	-0.716292	-1.35831	-0.237125	0	1.14752	-0.399833	1.28383	0.620834	0.0133776	-0.219624	1.23699	0.143782	1.18858	1.08286	1.81972	1.96877	1.95522	-0.412224	0.356177
	C18:1	0	0.249691	-0.556799	-0.136071	0.355648	0.412801	0.195691	0.696014	-0.199783	-0.412024	0.296036	0.551559	0.399849	0.0271783	0.00664062	0.459711	0	-0.921795	-1.80795	-0.150922	-0.684797	-1.63057	-1.06293	-0.673091	-0.782116	-0.214144	-0.055977	-0.594088	-0.927534	-0.486592	-0.655291	-0.620487	0	-0.0243931	-0.669721	-0.50194	-0.10528	-0.32647	-0.702191	-0.0714927	-0.31509	-0.136468	0.22133	1.37296	0.68995	0.927303	-0.281379	0.305919
	C20:1	0	-0.000153168	-0.946823	-0.346903	0.103408	0.230438	0.216858	0.413694	-0.450932	-0.633185	0.043221	0.276287	0.146506	0.0320187	-0.23492	0.455191	0	-0.536904	-1.39665	-0.0133837	-0.708349	-1.05318	-0.89529	-0.496899	-0.611163	0.0311703	0.188065	-0.676619	-0.621084	-0.369766	-0.657661	-0.319449	0	0.115159	-0.549326	-0.390359	-0.128158	-0.48581	-0.677185	-0.0156413	-0.097988	-0.0789063	0.29891	0.791944	0.470378	0.798089	-0.139262	0.483698
	C22:1	0	0.0818986	-0.772674	-0.234208	0.169074	0.240807	0.146292	0.538386	-0.333919	-0.497675	0.127654	0.382146	0.207863	-0.0336869	-0.168796	0.388278	0	-0.63709	-1.89975	-0.113068	-0.824336	-1.3318	-1.11043	-0.631897	-0.761766	-0.0586736	0.0952923	-0.760306	-0.779122	-0.482983	-0.772969	-0.414359	0	0.0157284	-0.519773	-0.36413	-0.187982	-0.501858	-0.608467	-0.0977047	-0.134042	-0.16295	0.210612	0.93735	0.605288	0.758615	-0.242805	0.365965
	C24:1	0	-0.367255	-1.00572	-0.344375	0.0416065	0.148949	0.153481	0.152902	-0.469795	-0.601277	-1.05665	0.242803	0.0814203	-0.0296878	-0.302082	0.927896	0	-1.52134	-1.29429	-0.0367854	1.15083	0.278297	-0.924294	-1.13724	-0.634167	0.0703382	0.227005	0.468727	-0.605606	-0.402359	-0.733	-0.268797	0	0.209892	-1.50424	-0.129262	-0.125023	-0.4258	-0.572941	0.155696	-0.0236876	0.0877043	0.267285	0.829834	0.583621	0.887372	-0.160576	-0.124727
	C24:2	0	0.0727224	-0.814513	-0.287169	0.177343	0.289977	0.219905	0.488968	-0.375576	-0.574053	0.116175	0.351176	0.220775	0.0372653	-0.159982	0.471839	0	-0.636648	-1.64567	-0.0494346	-0.70766	-1.20723	-0.959865	-0.547027	-0.662453	-0.0399805	0.11547	-0.655279	-0.703185	-0.40232	-0.661892	-0.401379	0	0.0791152	-0.601709	-0.435319	-0.116486	-0.43467	-0.709584	-0.026577	-0.164826	-0.0910532	0.285459	0.924622	0.530886	0.867524	-0.177206	0.438354
	C26:1	0	0.0824329	-0.75023	-0.207452	0.159285	0.209549	0.105264	0.559687	-0.313567	-0.458571	0.12926	0.393418	0.195292	-0.0742429	-0.177404	0.342422	0	-0.62662	-1.90741	-0.147158	-0.898661	-1.36998	-1.20135	-0.678406	-0.817768	-0.0648325	0.0876667	-0.827266	-0.814533	-0.528558	-0.842682	-0.414433	0	-0.0179745	-0.472834	-0.322644	-0.229991	-0.543989	-0.55408	-0.137688	-0.112378	-0.203595	0.170073	0.924981	0.643718	0.698515	-0.278139	0.328439
	C22:2	0	-0.060439	-1.02644	-0.351269	0.028689	0.136883	0.149016	0.379757	-0.4802	-0.604872	-0.0149584	0.231389	0.068371	-0.0340235	-0.316245	0.366464	0	-0.45218	-1.25783	-0.0334964	-0.793917	-0.974088	-0.912684	-0.507858	-0.626791	0.0817736	0.238739	-0.782739	-0.59332	-0.399004	-0.73421	-0.255827	0	0.0926728	-0.438474	-0.292008	-0.199997	-0.600389	-0.562183	-0.065986	-0.0109085	-0.127777	0.242754	0.691301	0.465028	0.657724	-0.156636	0.452417
	d18:OHC24:1	0	0.175795	-0.658444	-0.211797	0.287079	0.384704	0.233079	0.589785	-0.279516	-0.498317	0.219635	0.456293	0.332623	0.0564862	-0.0547921	0.500029	0	-0.796768	-1.7877	-0.0887623	-0.665839	-1.39339	-0.986617	-0.594273	-0.703344	-0.13825	0.0176413	-0.592224	-0.80364	-0.427081	-0.630018	-0.523257	0	0.0383256	-0.683608	-0.507751	-0.0856256	-0.34896	-0.754069	-0.0291533	-0.26735	-0.0940944	0.274162	1.15064	0.598567	0.968035	-0.217383	0.381592
	C14:0	0	0	0	0	0	0	0	0	0	0	0	0	0	0	0	0	0	0	0	0	0	0	0	0	0	0	0	0	0	0	0	0	0	0	0	0	0	0	0	0	0	0	0	0	0	0	0	0
	C16:0	0	0.122193	-0.263818	0.119273	0.587458	0.451356	0.04931	0.820247	0.0599147	-0.142163	-0.58392	0.969014	0.619143	-0.0855512	0.209276	0.68468	0	-2.55366	-1.07879	-0.378024	0.842452	0.483675	-1.07297	-1.68415	-1.00096	-0.492755	-0.312986	0.377372	-1.46125	-0.685622	-0.668503	-1.02573	0	0.00377426	-1.69117	-0.101457	0.02474	0.0648048	-0.474064	0.102365	-0.447605	0.063987	0.177707	2.15001	1.29072	1.01762	-0.51815	-0.348361
	C18:0	0	0.238002	-0.188665	0.171235	0.701362	0.513507	0.0561684	0.708864	0.123978	-0.0940187	-0.187579	1.11624	0.734147	-0.0641868	0.294234	0.495602	0	-2.55561	-0.913818	-0.394583	0.410621	0.341602	-0.915972	-1.59833	-0.905778	-0.589158	-0.395302	0.13225	-1.33964	-0.649141	-0.579558	-1.22785	0	0.23992	-1.41584	0.142404	0.311908	0.393218	-0.458615	0.365985	-0.534134	0.362759	0.410153	2.20096	1.5158	1.27984	-0.526611	-0.167447
	C20:0	0	0.421164	-0.110565	0.268373	0.735345	0.45733	-0.0243758	1.32639	0.211816	-0.000415	-0.133896	1.3681	0.750485	-0.133825	0.33914	0.635568	0	-2.35939	-0.788275	-0.502431	1.08751	0.472218	-0.879864	-1.58041	-0.959564	-0.690706	-0.482633	0.472967	-1.4329	-0.738109	-0.591733	-1.36066	0	-0.0910599	-1.3519	-0.0198148	0.035775	0.144365	-0.351799	0.112672	-0.518979	0.0367019	0.116653	1.58208	1.43844	0.907722	-0.641861	-0.493458
	C22:0	0	0.74462	0.0788838	0.279107	1.56936	0.906247	0.188324	0.507006	0.318193	0.0279186	0.0507426	1.04116	1.74382	0.139575	0.723585	0.829705	0	-2.31767	-0.428742	-0.274093	1.65423	0.971546	-0.389134	-1.11676	-0.418595	-0.918052	-0.689844	1.00174	-0.639033	-0.313426	-0.175832	-1.45677	0	-0.0236842	-1.70969	-0.365206	0.264536	0.428253	-0.433787	0.25117	-1.14405	0.220499	0.168937	1.00843	0.727255	0.841853	-0.337957	-0.540282
	C24:0	0	0.885754	0.0939503	0.335702	1.4928	0.780651	0.118348	0.794828	0.360501	0.0728071	0.30325	1.21773	1.539	0.0690453	0.710948	0.954977	0	-2.21553	-0.441023	-0.350383	1.24056	0.42261	-0.431066	-1.07066	-0.480787	-1.0118	-0.744164	1.47162	-0.709544	-0.384702	-0.225359	-1.76106	0	-0.290401	-1.49801	-0.475606	0.00255399	0.188973	-0.373413	-0.00152895	-0.99995	-0.0498132	-0.0890914	0.832161	0.613062	0.586041	-0.417827	-0.839485
	C26:0	0	0.136197	-0.179987	0.197595	0.670912	0.46159	0.0124007	1.25126	0.140663	-0.0666634	-0.508574	1.15792	0.695699	-0.109049	0.280525	0.737263	0	-2.68368	-0.90932	-0.442355	0.333438	-0.280074	-0.967831	-1.70072	-0.987474	-0.595811	-0.402462	0.54116	-1.49649	-0.715701	-0.627332	-1.20217	0	-0.379806	-1.6779	-0.386893	-0.293763	-0.175015	-0.410971	-0.293437	-0.492078	-0.30373	-0.198871	1.48846	1.04439	0.606577	-0.582584	-0.631579
Lung	C16:1	0	0.853984	0.0156874	0.439951	0.733807	0.351272	-0.160196	2.18498	0.361426	0.154715	0.444967	1.80441	0.716923	-0.251718	0.398726	0.71247	0	-1.50352	-0.595506	-0.705101	0.535714	-0.0553346	-0.763263	-1.2904	-0.956671	-0.850614	-0.625866	0.444013	-1.26568	-0.865482	-0.580864	-1.29412	0	-0.363174	-0.73079	-0.000200996	-0.134809	-0.00645276	-0.187466	0.0173104	-0.464487	-0.193101	-0.0762471	1.09963	1.50168	0.630251	-0.859363	-0.770596
	C18:1	0	1.21687	-0.083079	0.227397	0.933294	0.647348	0.0977468	1.14547	0.207855	-0.0403401	1.51887	1.26108	0.977295	0.00247774	0.441657	-0.146076	0	-1.49486	-0.705995	-0.37204	-0.876255	-1.26422	-0.688853	-0.252263	-0.709879	-0.737494	-0.518266	-0.963553	-1.03185	-0.533204	-0.421862	-1.66736	0	0.123472	0.0629848	-0.195389	0.387242	0.22693	-0.455115	0.240918	-0.712831	0.106992	0.565741	1.67136	1.25789	0.941112	-0.4804	0.636697
	C20:1	0	0.830436	-0.0132087	0.379427	0.800852	0.427196	-0.0879099	1.966	0.319344	0.0995348	0.922554	1.82801	0.795094	-0.179725	0.415762	0.117718	0	-1.23134	-0.639314	-0.601786	-0.521629	-0.823359	-0.762681	-0.975322	-0.902959	-0.83773	-0.604061	-0.406505	-1.26271	-0.767279	-0.54351	-1.49665	0	-0.473604	-0.352724	-0.290317	-0.216681	-0.12355	-0.258794	-0.351134	-0.531939	-0.404099	-0.148748	1.03366	1.18088	0.412738	-0.738281	-0.174664
	C22:1	0	0.690681	-0.0294408	0.367875	0.768552	0.412939	-0.0930313	1.91979	0.303791	0.0901677	0.229661	1.71656	0.764725	-0.189392	0.392142	0.725469	0	-1.87796	-0.662945	-0.60506	1.00639	0.121227	-0.796119	-1.39578	-0.941789	-0.804895	-0.579501	0.605406	-1.32739	-0.792187	-0.569697	-1.42614	0	-0.262594	-1.0042	-0.0410877	-0.0735716	0.0515668	-0.260561	0.0445341	-0.510412	-0.104317	-0.0145697	1.25567	1.43391	0.726729	-0.747714	-0.70098
	C24:1	0	0.684376	-0.0235704	0.269647	1.06923	0.686708	0.09791	0.975091	0.261606	0.00150836	0.119007	1.32709	1.11364	0.0169358	0.520781	0.95859	0	-2.64001	-0.612836	-0.377159	1.83709	0.318134	-0.603317	-1.17174	-0.64023	-0.830368	-0.593244	1.2163	-0.928066	-0.495008	-0.361609	-2.00798	0	-0.202008	-1.43987	-0.379472	0.0107112	0.128225	-0.424606	0.068084	-0.79232	-0.0146157	0.0128391	1.19515	0.863905	0.760423	-0.473785	-0.716479
	C24:2	0	-0.183641	-0.19426	0.191691	0.638374	0.43726	0.00086871	0.906569	0.129908	-0.0709749	-1.72439	1.125	0.661718	-0.124308	0.258141	0.427839	0	-3.79011	-0.939327	-0.449745	0.177499	0.0426934	-1.0164	-2.35045	-1.03411	-0.573935	-0.384692	0.111941	-1.58763	-0.741887	-0.65991	-1.14542	0	-0.107305	-2.85214	-0.0832614	-0.0313214	0.1065	-0.403652	-0.111235	-0.464083	-0.0499041	0.0658235	1.76776	1.35873	0.867814	-0.594143	-0.276482
	C26:1	0	1.47195	0.181599	0.45416	1.51167	0.661748	0.0327934	0.944377	0.477981	0.176294	1.65355	1.33954	1.41733	0.000705628	0.797054	0.179851	0	-1.04047	-0.362866	-0.440295	-0.198832	-0.483951	-0.3923	-0.529609	-0.475084	-1.27408	-0.91475	-0.102517	-0.682193	-0.418654	-0.216699	-1.6336	0	-0.380299	-0.408681	-0.407059	0.01228	0.161431	-0.261057	-0.167191	-0.913331	-0.196921	-0.076192	0.720203	0.647922	0.380313	-0.494687	-0.207792
	C22:2	0	0.240674	-0.178329	0.216325	0.630387	0.410436	-0.0283067	1.24733	0.149342	-0.0460207	-0.462827	1.16404	0.648806	-0.152662	0.258965	0.689836	0	-2.46037	-0.910403	-0.485667	1.11185	0.27694	-1.02795	-1.74834	-1.08114	-0.588802	-0.399073	0.566654	-1.69805	-0.785927	-0.681311	-1.14321	0	-0.185513	-1.56423	-0.117793	-0.114294	-0.0196779	-0.36978	-0.0522491	-0.446264	-0.107172	0.00637991	1.59132	1.39489	0.803483	-0.635502	-0.547176
	d18:OHC24:1	0	0.962501	0.0548244	0.390921	1.06358	0.564934	-0.00800941	1.22233	0.368508	0.109388	0.519536	1.8355	1.05502	-0.0761286	0.563177	0.93119	0	-1.96223	-0.533828	-0.505104	1.23758	0.193342	-0.588861	-1.08542	-0.681341	-0.998239	-0.71554	1.03293	-0.955807	-0.580297	-0.384039	-2.44468	0	-0.306019	-1.06398	-0.243913	-0.0440278	0.0995872	-0.295937	0.0462753	-0.713193	-0.0890548	-0.0609386	1.0423	0.980591	0.639664	-0.601322	-0.843592
	C14:0	0	-0.173102	-0.257032	-0.70643	0.00625324	0.424559	1.49204	-0.337845	-0.48303	-0.674669	-0.189082	-0.290129	0.0512942	1.47216	-0.0202164	0.886787	0	0.0158536	0.0111605	1.10882	0.400977	0.0880153	0.249609	0.499869	0.422223	0.277083	0.306189	0.401237	0.295035	0.696748	0.442563	0.134531	0	1.21955	-0.555539	-0.642916	1.04137	0.384831	-0.61318	1.68483	-0.231064	1.4	1.47014	-0.0168716	-0.457099	0.431817	0.921248	0.863587
	C16:0	0	1.03159	0.707716	1.17524	0.715039	0.241918	-0.277772	0.223608	1.38709	0.738993	0.535576	0.673576	0.629535	-0.20519	0.960863	0.180438	0	-0.817181	0.0591806	-0.635374	0.949066	0.745393	-0.0618395	-0.593054	-0.211689	-1.25574	-1.86408	0.718192	-0.289856	-0.312474	-0.0203861	-0.588991	0	-0.286115	-0.427047	0.439884	0.268117	0.636046	0.192271	0.355567	-0.47907	0.200907	-0.0913612	0.588511	0.78556	0.432548	-0.553937	-1.04044
	C18:0	0	0.95182	0.856531	2.09728	0.416248	0.015109	-0.507545	0.702261	1.90622	1.18231	0.441621	0.46739	0.3502	-0.385087	0.635236	1.10564	0	-0.342624	0.183194	-0.749102	0.621685	0.351265	0.00882116	-0.192772	-0.161736	-0.793779	-1.0266	0.898035	-0.183835	-0.320396	-0.0228262	-0.358237	0	-1.14195	0.0795352	0.00994882	-0.505393	-0.114174	0.436165	-0.455369	-0.228656	-0.599739	-0.974004	-0.220978	0.0743923	-0.457432	-0.598499	-2.27355
	C20:0	0	1.41892	0.335922	0.986158	0.574158	0.12493	-0.455332	1.86175	0.790403	0.563559	1.03403	0.978675	0.516111	-0.470676	0.500049	0.575282	0	-0.335866	-0.203143	-1.21031	-0.212653	-0.462185	-0.390752	-0.300177	-0.596381	-1.01711	-0.934167	0.0717258	-0.636061	-0.767207	-0.382719	-0.731789	0	-1.73894	0.208527	-0.595146	-1.06695	-0.881416	0.156783	-0.958384	-0.306339	-1.2499	-1.16882	-0.268272	0.18684	-0.568526	-1.16731	-1.43073
	C22:0	0	1.24025	2.24066	0.734726	0.170766	-0.0717441	-0.314691	0.51915	0.931954	1.04353	0.525961	0.0499829	0.119012	-0.136392	0.525656	0.134656	0	0.450865	0.683506	-0.24738	0.579697	0.417585	0.467996	0.717359	0.273147	-0.359318	-0.547413	0.709547	0.245515	0.102574	0.396918	5.08463e-05	0	-0.57202	0.672271	0.0543854	-0.180958	0.13099	0.599169	-0.0628051	-0.10949	-0.257892	-0.606332	-0.590317	-0.324569	-0.738536	-0.12694	-1.23706
	C24:0	0	1.39691	0.896814	1.04835	0.658534	0.246385	-0.221554	0.68887	1.47692	0.774722	0.805509	0.515239	0.57975	-0.122761	1.08841	0.720955	0	-0.296774	0.175483	-0.483423	0.613589	0.255439	0.0672917	0.0352791	-0.0766706	-1.01581	-1.47288	0.783571	-0.157691	-0.173743	0.112281	-0.467666	0	-0.666792	0.0172082	-0.11618	-0.133245	0.200684	0.220612	-0.048351	-0.484367	-0.248351	-0.487	-0.0398551	0.130625	-0.179449	-0.399084	-1.3842
	C26:0	0	1.88966	0.478072	0.75852	1.13249	0.467496	-0.098247	0.644108	0.858311	0.44559	1.67673	0.906547	0.997182	-0.0666274	1.15867	-0.0147813	0	-0.581012	-0.094849	-0.514686	-0.0325308	-0.207426	-0.165751	-0.360886	-0.285429	-2.08074	-1.77128	0.0548028	-0.416866	-0.319629	-0.0594458	-0.88132	0	-0.519268	-0.171484	-0.206251	0.00543067	0.295934	-0.0236211	-0.222507	-0.7509	-0.227356	-0.240764	0.375469	0.453033	0.114451	-0.497168	-0.452788
Spleen	C16:1	0	-0.349339	-0.678846	-1.16492	-0.0964991	0.303473	0.971146	0.054508	-0.907215	-1.46323	0.0492342	-0.240387	-0.0399358	0.714647	-0.261874	0.617338	0	0.26865	-0.25873	0.808809	-0.658167	-0.785523	-0.0298942	0.424787	0.143988	0.402542	0.520853	-0.437063	0.088605	0.355141	0.0979252	0.109656	0	0.573696	-0.283129	-1.08194	0.0559663	-0.365296	-0.818001	-0.0899719	-0.0859908	0.0804353	0.940397	-0.321559	-0.71915	0.0185624	0.613602	2.3431
	C18:1	0	0.681588	0.278321	0.929001	0.395541	-0.0114513	-0.62384	1.05545	0.682325	0.579069	1.20001	0.791679	0.348352	-0.666902	0.332671	-0.851806	0	0.170261	-0.207319	-1.83727	-1.58142	-1.24894	-0.43228	-0.448794	-0.661875	-0.739129	-0.696608	-1.13355	-0.628367	-0.933363	-0.487866	-0.571817	0	-1.81494	0.714501	-0.189851	-0.885021	-0.517463	0.241082	-1.53296	-0.153944	-1.43037	-1.02739	-0.00352919	0.489967	-0.558575	-1.60827	-0.356395
	C20:1	0	0.35862	0.0313598	0.482567	0.0109547	-0.34307	-0.952965	0.876973	0.288772	0.381891	-0.0589042	0.381372	-0.0196876	-1.35035	-0.0725723	#NUM!	0	-0.402091	-0.244922	-1.08742	-0.119772	-0.0285265	-0.511648	-0.769786	-0.705643	-0.245884	-0.217071	0.210741	-0.51052	-1.07355	-0.775978	-0.225135	0	-1.29421	0.0965019	0.127638	-1.81985	-1.01256	0.348789	-1.88234	0.212591	-2.50928	-1.23582	-0.155254	0.345536	-0.449646	-1.10608	-2.07564
	C22:1	0	0.568695	0.278897	0.788132	0.0642743	-0.343757	-1.26003	1.43844	0.5431	0.697914	0.627836	0.364217	0.0192246	-1.26206	0.0819785	-0.580434	0	0.288077	-0.0380376	-1.29991	-0.726881	-0.673563	-0.277363	-0.0858587	-0.462612	-0.353639	-0.378662	-0.466987	-0.346484	-0.750222	-0.451496	-0.203607	0	-2.88944	0.846664	-1.17832	-2.23518	-1.87592	0.552854	-2.67608	0.158143	-3.20368	-2.47371	-1.39629	-0.876296	-2.15635	-1.04514	-1.17497
	C24:1	0	0.911241	1.29397	0.607829	0.411299	0.207731	-0.0662868	0.0209319	0.871511	0.65522	0.43789	0.164914	0.362566	0.0834129	0.898798	0.190634	0	-0.0114995	0.495306	-0.148251	0.911906	0.62324	0.418704	0.315662	0.266402	-0.518461	-0.716729	0.908207	0.168973	0.161033	0.47997	-0.165442	0	0.0746268	0.0994015	0.290353	0.532006	0.971056	0.264302	0.709584	-0.393025	0.434994	0.125552	0.107715	0.212323	0.116291	-0.0580726	-0.71669
	C24:2	0	0.763739	0.996151	0.947433	0.622704	0.250175	-0.185203	-0.0542872	1.36643	0.764247	0.260497	0.440631	0.549411	-0.0751199	1.12711	0.151075	0	-0.713416	0.234956	-0.406224	1.15786	0.988997	0.134518	-0.434091	-0.00759501	-0.901754	-1.26717	0.903041	-0.0918933	-0.102811	0.183722	-0.408157	0	-0.0251314	-0.441792	0.488264	0.465329	0.903165	0.227375	0.551813	-0.484056	0.430836	0.0408161	0.484069	0.617986	0.418578	-0.32215	-0.944648
	C26:1	0	0.0133281	-0.370203	-0.582181	0.208031	0.699347	1.66304	-0.0425275	-0.43166	-0.786077	0.012683	-0.0190089	0.264526	1.06061	0.0657841	1.83333	0	-0.27075	-0.25621	0.617532	0.151585	-0.190359	-0.0207674	0.180336	0.121492	0.0855184	0.164802	0.179514	-0.000511184	0.336042	0.182248	-0.126723	0	0.746862	-1.03805	-1.12663	0.754261	0.267491	-1.13127	0.870516	-0.426019	0.760604	1.45849	0.277948	-0.141323	0.839745	0.485426	0.900029
	C22:2	0	0.522591	0.198569	0.790869	0.341554	-0.0445652	-0.648126	0.824448	0.568479	0.502275	0.560215	0.766272	0.300995	-0.736053	0.251605	-0.38611	0	-0.398076	-0.264842	-1.9825	-0.541086	-0.380824	-0.511191	-0.918136	-0.762861	-0.641969	-0.585576	-0.472073	-0.690957	-1.10712	-0.591755	-0.548483	0	-1.35502	0.148776	0.204381	-0.681536	-0.286205	0.223045	-1.05294	-0.105843	-1.10794	-0.734725	0.366145	0.931505	-0.0769507	-2.19651	-0.650319
	d18:OHC24:1	0	0.338736	0.393101	0.839108	0.00317774	-0.424605	-1.51402	0.917535	0.602997	0.880258	0.105458	0.247836	-0.0475616	-1.14878	0.0862648	-0.236559	0	-0.0505557	0.105283	-0.993157	-0.046402	0.0239251	-0.128654	-0.281874	-0.297821	-0.299878	-0.361261	0.222107	-0.196125	-0.542707	-0.298686	-0.0983989	0	-2.16701	0.549749	-0.177773	-1.86987	-1.15837	0.754078	-1.77299	0.210267	-1.81754	-3.34301	-1.03483	-0.609728	-1.32059	-0.784496	-2.12347
[truncated: 48 more columns]

## Sheet: Supplementary Table 8
Z-Value DHC
		Brain-C16	Brain-C18	Brain-C20	Brain-C22	Brain-C24	Brain-C24:1	Heart-C16	Heart-C18	Heart-C20	Heart-C22	Heart-C24	Heart-C24:1	Kidney-C16	K-C18	K-C20	K-C22	K-C24	K-C24:1	Liv-C16	Liv-C18	Liv-C20	Liv-C22	Liv-C24	Liv-C24:1	Lung-C16	Lung-C18	Lung-C20	Lung-C22	Lung-C24	Lung-C24:1	Spl-C16	Spl-C18	Spl-C20	Spl-C22	Spl-C24	Spl-C24:1
	Brain-C16	0	0.792569	1.23743	1.03944	0.27557	0.259879	0.330929	0.403	0.0291892	0.150573	0.646899	0.682315	0.404591	1.21409	1.13757	0.417753	0.297202	0.989845	-0.0376706	0.291796	0.164853	-0.0388003	0.003359	0.0670284	0.432201	1.35228	0.454745	0.496487	-0.219605	0.555613	-0.487777	1.3258	0.301818	-0.0334869	-0.061406	1.60665
	Brain-C18	0.792569	0	0.623433	-0.40255	-0.850727	0.419802	-0.608872	-0.340386	0.516115	0.2479	0.119109	-0.090558	-0.129472	-0.167687	0.843931	-0.344512	0.0641274	0.319366	-1.05829	-0.700429	-1.06655	-1.18573	-1.17895	-1.368	-0.389427	0.00716332	-0.724881	-0.379215	-0.258749	-0.0369389	-0.769062	0.932927	1.21521	0.753245	-0.740605	0.597841
	Brain-C20	1.23743	0.623433	0	0.999937	-0.173173	1.10477	0.874548	-0.353057	-0.639896	0.35637	0.580416	1.50012	1.16915	0.472616	1.57148	0.69282	0.457187	1.71461	0.534386	0.637578	0.408724	-0.256956	-0.148153	0.194478	0.00791582	0.22794	-0.0312286	-0.217246	0.485336	0.13714	-0.129678	1.97923	1.48435	1.06859	-0.108258	2.16984
	Brain-C22	1.03944	-0.40255	0.999937	0	-1.35603	0.664065	-0.0392915	0.720904	0.366964	-0.277358	-0.842405	0.325089	0.275421	1.18026	0.10562	-0.3029	0.474577	0.54811	0.182035	-0.269785	-0.274309	-1.10191	-1.05379	-0.545414	-1.55756	0.119266	-0.976458	-1.09062	-0.634106	-1.23668	-0.954571	0.709483	0.0183971	-0.353016	-1.39548	0.422676
	Brain-C24	0.27557	-0.850727	-0.173173	-1.35603	0	-0.80613	-2.11497	-0.455845	0.915835	0.105266	-0.493368	-0.354939	-0.0744499	-0.934633	-1.12558	0.0296032	0.30542	-0.871981	-0.912741	-1.95506	-1.34543	0.121809	0.00155112	-1.24766	0.550379	-0.143855	0.173328	0.618672	1.02321	0.298786	0.707773	-0.803496	-0.371697	-0.10554	1.2678	-0.294486
	Brain-C24:1	0.259879	0.419802	1.10477	0.664065	-0.80613	0	1.85304	1.62297	0.181068	0.0206999	-0.275803	-0.100823	-0.461502	1.06219	0.769473	-0.69738	-0.858492	0.495515	0.385136	0.792569	0.332388	-0.793724	-0.68377	0.107878	-0.957089	0.203795	-0.46159	-0.735077	-1.24964	-0.943696	-1.39631	1.18201	-0.354235	-0.674389	-1.53852	0.070635
	Heart-C16	0.330929	-0.608872	0.874548	-0.0392915	-2.11497	1.85304	0	0.572208	-0.138142	-0.958482	-1.25479	-0.458446	-0.134741	0.566879	0.730337	-0.579069	0.274288	0.656348	-1.15764	-0.258837	-0.995032	-2.48712	-2.39786	-1.43091	-1.28513	0.0231207	-1.03876	-1.01866	-1.6571	-0.969653	-2.63191	0.82913	0.107316	0.0169089	-2.01921	-0.334836
	Heart-C18	0.403	-0.340386	-0.353057	0.720904	-0.455845	1.62297	0.572208	0	-1.20124	-0.955545	-0.769684	0.947828	1.36452	0.400208	0.279944	0.875371	1.30103	1.01842	2.32132	1.03855	1.32853	-0.266346	-0.140967	0.855761	-0.294728	-0.0151366	-0.248004	-0.432524	0.1851	-0.437596	-0.349781	0.265457	0.930863	0.224613	0.0680303	0.582084
	Heart-C20	0.0291892	0.516115	-0.639896	0.366964	0.915835	0.181068	-0.138142	-1.20124	0	1.55315	2.6036	1.0589	1.25608	-0.166159	0.762657	1.80168	0.419526	1.22117	-0.289233	-0.538327	-0.193854	0.632005	0.656383	-0.0234602	1.57531	0.393405	1.0882	1.24366	1.44356	2.24959	0.88125	0.326782	0.919166	0.913126	1.28078	0.974855
	Heart-C22	0.150573	0.2479	0.35637	-0.277358	0.105266	0.0206999	-0.958482	-0.955545	1.55315	0	1.56178	-0.372456	-0.296216	-0.144885	-0.0931577	0.0132471	0.317855	0.0135637	-1.33776	-1.54072	-1.39355	-0.259044	-0.267063	-1.0482	0.882472	0.493114	0.673908	0.996517	0.37889	1.40963	0.00892186	-0.316227	0.254981	0.398774	0.355521	-0.193462
	Heart-C24	0.646899	0.119109	0.580416	-0.842405	-0.493368	-0.275803	-1.25479	-0.769684	2.6036	1.56178	0	-0.860057	-0.665494	-0.554261	-0.678091	-0.469771	-0.122718	-0.531345	-1.34221	-2.6992	-2.1365	-0.65852	-0.697803	-1.52425	0.42652	0.0344065	0.433321	0.613411	0.367621	1.00079	0.150109	-0.590933	0.0840269	0.153208	-0.10087	-0.311208
	Heart-C24:1	0.682315	-0.090558	1.50012	0.325089	-0.354939	-0.100823	-0.458446	0.947828	1.0589	-0.372456	-0.860057	0	0.112528	0.704246	-0.792055	0.0568	0.865982	-0.273346	0.0126984	-0.636161	-0.224753	-0.343018	-0.300446	-0.0572681	-0.260773	1.52744	0.244729	0.104039	-0.762062	-0.376917	-0.616173	-0.235487	-0.890016	-1.34775	-0.600325	-0.49599
	Kidney-C16	0.404591	-0.129472	1.16915	0.275421	-0.0744499	-0.461502	-0.134741	1.36452	1.25608	-0.296216	-0.665494	0.112528	0	0.623733	-1.06463	-0.00263664	2.69294	-0.715998	0.645404	-0.0816825	0.578499	0.0676713	0.117195	0.811246	-0.339464	0.757829	0.181253	-0.01877	-0.564016	-0.614221	-0.31545	-0.3988	-1.2578	-2.33421	-0.454521	-0.402145
	K-C18	1.21409	-0.167687	0.472616	1.18026	-0.934633	1.06219	0.566879	0.400208	-0.166159	-0.144885	-0.554261	0.704246	0.623733	0	0.314883	0.135562	0.568001	0.95956	0.80573	0.391777	0.298887	-0.699787	-0.586317	0.0691635	-0.919153	-0.869472	-0.6869	-1.14605	-0.192468	-0.903981	-0.609804	0.768391	0.501458	0.0308479	-0.746154	0.776245
	K-C20	1.13757	0.843931	1.57148	0.10562	-1.12558	0.769473	0.730337	0.279944	0.762657	-0.0931577	-0.678091	-0.792055	-1.06463	0.314883	0	-1.00582	-0.492976	0.256772	-0.0655338	-0.190684	-0.539218	-1.31205	-1.24001	-0.619397	-0.738018	-0.13991	-0.255255	-0.493215	-0.762938	-0.624723	-0.686981	0.201736	0.527875	-0.180647	-1.30951	-0.13676
	K-C22	0.417753	-0.344512	0.69282	-0.3029	0.0296032	-0.69738	-0.579069	0.875371	1.80168	0.0132471	-0.469771	0.0568	-0.00263664	0.135562	-1.00582	0	0.565825	-1.66008	0.0540716	-0.537415	0.0311674	0.175629	0.241908	0.256363	-0.420459	0.696619	0.192564	0.00492257	-0.303689	-0.730104	-0.147862	-0.335248	-1.08757	-1.54767	-0.665936	-0.23251
	K-C24	0.297202	0.0641274	0.457187	0.474577	0.30542	-0.858492	0.274288	1.30103	0.419526	0.317855	-0.122718	0.865982	2.69294	0.568001	-0.492976	0.565825	0	-0.43772	1.01521	0.395852	1.04442	0.500033	0.543398	1.22032	-0.237025	0.627102	0.22016	-0.0920995	-0.139181	-0.569608	0.0631609	0.0187493	-0.874317	-1.93881	-0.191548	0.188457
	K-C24:1	0.989845	0.319366	1.71461	0.54811	-0.871981	0.495515	0.656348	1.01842	1.22117	0.0135637	-0.531345	-0.273346	-0.715998	0.95956	0.256772	-1.66008	-0.43772	0	0.163469	0.1001	-0.102886	-0.837681	-0.779484	-0.268452	-1.16971	0.146659	-0.481067	-0.761535	-0.967073	-1.30226	-0.987208	1.22293	-0.191141	-0.618798	-1.67718	0.219324
	Liv-C16	-0.0376706	-1.05829	0.534386	0.182035	-0.912741	0.385136	-1.15764	2.32132	-0.289233	-1.33776	-1.34221	0.0126984	0.645404	0.80573	-0.0655338	0.0540716	1.01521	0.163469	0	0.0198406	0.488517	-1.08317	-1.07549	-0.109136	-0.749188	0.476998	-0.638892	-0.508113	-1.26943	-0.817432	-2.12963	0.217714	-0.689477	-0.893741	-0.848311	-0.506505
	Liv-C18	0.291796	-0.700429	0.637578	-0.269785	-1.95506	0.792569	-0.258837	1.03855	-0.538327	-1.54072	-2.6992	-0.636161	-0.0816825	0.391777	-0.190684	-0.537415	0.395852	0.1001	0.0198406	0	-1.39617	-1.78435	-1.77096	-1.02238	-1.50081	-0.132566	-1.04876	-1.16543	-1.63425	-1.69414	-1.76239	0.000751922	-0.331037	-0.405043	-1.32233	-0.66437
	Liv-C20	0.164853	-1.06655	0.408724	-0.274309	-1.34543	0.332388	-0.995032	1.32853	-0.193854	-1.39355	-2.1365	-0.224753	0.578499	0.298887	-0.539218	0.0311674	1.04442	-0.102886	0.488517	-1.39617	0	-1.44283	-1.43734	-0.286053	-0.773703	0.184005	-0.591595	-0.526904	-0.851149	-0.878658	-1.06524	-0.265968	-0.774045	-1.08738	-0.697795	-0.620183
	Liv-C22	-0.0388003	-1.18573	-0.256956	-1.10191	0.121809	-0.793724	-2.48712	-0.266346	0.632005	-0.259044	-0.65852	-0.343018	0.0676713	-0.699787	-1.31205	0.175629	0.500033	-0.837681	-1.08317	-1.78435	-1.44283	0	-0.352402	-1.61787	0.335626	0.0260122	0.0398744	0.443887	0.484184	0.197025	0.21756	-0.876252	-0.639716	-0.244989	1.25147	-0.487585
	Liv-C24	0.003359	-1.17895	-0.148153	-1.05379	0.00155112	-0.68377	-2.39786	-0.140967	0.656383	-0.267063	-0.697803	-0.300446	0.117195	-0.586317	-1.24001	0.241908	0.543398	-0.779484	-1.07549	-1.77096	-1.43734	-0.352402	0	-2.01252	0.267691	0.117604	0.0611394	0.426	0.366002	0.123335	0.040499	-0.76765	-0.713312	-0.372407	0.807241	-0.465948
	Liv-C24:1	0.0670284	-1.368	0.194478	-0.545414	-1.24766	0.107878	-1.43091	0.855761	-0.0234602	-1.0482	-1.52425	-0.0572681	0.811246	0.0691635	-0.619397	0.256363	1.22032	-0.268452	-0.109136	-1.02238	-0.286053	-1.61787	-2.01252	0	-0.669604	0.20084	-0.595089	-0.44139	-0.6249	-0.722981	-0.900715	-0.277624	-0.975113	-1.57507	-0.578606	-0.520831
	Lung-C16	0.432201	-0.389427	0.00791582	-1.55756	0.550379	-0.957089	-1.28513	-0.294728	1.57531	0.882472	0.42652	-0.260773	-0.339464	-0.919153	-0.738018	-0.420459	-0.237025	-1.16971	-0.749188	-1.50081	-0.773703	0.335626	0.267691	-0.669604	0	-0.28355	0.245537	1.04566	1.58432	-0.223968	0.769403	-0.316546	-0.253877	-0.12433	-0.196579	0.0539217
	Lung-C18	1.35228	0.00716332	0.22794	0.119266	-0.143855	0.203795	0.0231207	-0.0151366	0.393405	0.493114	0.0344065	1.52744	0.757829	-0.869472	-0.13991	0.696619	0.627102	0.146659	0.476998	-0.132566	0.184005	0.0260122	0.117604	0.20084	-0.28355	0	0.0918742	-0.511269	0.497062	-0.385889	0.2398	0.294223	0.299916	-0.233223	-0.126491	1.13832
	Lung-C20	0.454745	-0.724881	-0.0312286	-0.976458	0.173328	-0.46159	-1.03876	-0.248004	1.0882	0.673908	0.433321	0.244729	0.181253	-0.6869	-0.255255	0.192564	0.22016	-0.481067	-0.638892	-1.04876	-0.591595	0.0398744	0.0611394	-0.595089	0.245537	0.0918742	0	0.313957	0.767581	0.253065	0.239385	0.16313	-0.0163263	0.0377042	-0.0708191	0.46046
	Lung-C22	0.496487	-0.379215	-0.217246	-1.09062	0.618672	-0.735077	-1.01866	-0.432524	1.24366	0.996517	0.613411	0.104039	-0.01877	-1.14605	-0.493215	0.00492257	-0.0920995	-0.761535	-0.508113	-1.16543	-0.526904	0.443887	0.426	-0.44139	1.04566	-0.511269	0.313957	0	1.48357	0.271457	0.809637	-0.0887674	0.00449549	0.0820027	0.251637	0.387865
	Lung-C24	-0.219605	-0.258749	0.485336	-0.634106	1.02321	-1.24964	-1.6571	0.1851	1.44356	0.37889	0.367621	-0.762062	-0.564016	-0.192468	-0.762938	-0.303689	-0.139181	-0.967073	-1.26943	-1.63425	-0.851149	0.484184	0.366002	-0.6249	1.58432	0.497062	0.767581	1.48357	0	1.0355	0.364839	-0.538787	-1.10132	-0.567084	0.478363	-0.910131
	Lung-C24:1	0.555613	-0.0369389	0.13714	-1.23668	0.298786	-0.943696	-0.969653	-0.437596	2.24959	1.40963	1.00079	-0.376917	-0.614221	-0.903981	-0.624723	-0.730104	-0.569608	-1.30226	-0.817432	-1.69414	-0.878658	0.197025	0.123335	-0.722981	-0.223968	-0.385889	0.253065	0.271457	1.0355	0	0.756676	-0.246104	-0.100302	-0.0214916	-0.382869	0.117364
	Spl-C16	-0.487777	-0.769062	-0.129678	-0.954571	0.707773	-1.39631	-2.63191	-0.349781	0.88125	0.00892186	0.150109	-0.616173	-0.31545	-0.609804	-0.686981	-0.147862	0.0631609	-0.987208	-2.12963	-1.76239	-1.06524	0.21756	0.040499	-0.900715	0.769403	0.2398	0.239385	0.809637	0.364839	0.756676	0	-0.639532	-0.611768	-0.080529	0.678123	-0.736127
	Spl-C18	1.3258	0.932927	1.97923	0.709483	-0.803496	1.18201	0.82913	0.265457	0.326782	-0.316227	-0.590933	-0.235487	-0.3988	0.768391	0.201736	-0.335248	0.0187493	1.22293	0.217714	0.000751922	-0.265968	-0.876252	-0.76765	-0.277624	-0.316546	0.294223	0.16313	-0.0887674	-0.538787	-0.246104	-0.639532	0	0.414579	-0.283708	-0.769985	0.180203
	Spl-C20	0.301818	1.21521	1.48435	0.0183971	-0.371697	-0.354235	0.107316	0.930863	0.919166	0.254981	0.0840269	-0.890016	-1.2578	0.501458	0.527875	-1.08757	-0.874317	-0.191141	-0.689477	-0.331037	-0.774045	-0.639716	-0.713312	-0.975113	-0.253877	0.299916	-0.0163263	0.00449549	-1.10132	-0.100302	-0.611768	0.414579	0	-0.390585	-0.855223	-0.486403
	Spl-C22	-0.0334869	0.753245	1.06859	-0.353016	-0.10554	-0.674389	0.0169089	0.224613	0.913126	0.398774	0.153208	-1.34775	-2.33421	0.0308479	-0.180647	-1.54767	-1.93881	-0.618798	-0.893741	-0.405043	-1.08738	-0.244989	-0.372407	-1.57507	-0.12433	-0.233223	0.0377042	0.0820027	-0.567084	-0.0214916	-0.080529	-0.283708	-0.390585	0	-0.473006	-0.742448
	Spl-C24	-0.061406	-0.740605	-0.108258	-1.39548	1.2678	-1.53852	-2.01921	0.0680303	1.28078	0.355521	-0.10087	-0.600325	-0.454521	-0.746154	-1.30951	-0.665936	-0.191548	-1.67718	-0.848311	-1.32233	-0.697795	1.25147	0.807241	-0.578606	-0.196579	-0.126491	-0.0708191	0.251637	0.478363	-0.382869	0.678123	-0.769985	-0.855223	-0.473006	0	-0.496063
	Spl-C24:1	1.60665	0.597841	2.16984	0.422676	-0.294486	0.070635	-0.334836	0.582084	0.974855	-0.193462	-0.311208	-0.49599	-0.402145	0.776245	-0.13676	-0.23251	0.188457	0.219324	-0.506505	-0.66437	-0.620183	-0.487585	-0.465948	-0.520831	0.0539217	1.13832	0.46046	0.387865	-0.910131	0.117364	-0.736127	0.180203	-0.486403	-0.742448	-0.496063	0

## Sheet: Supplementary Table 9
Z-Value: MHC
	Brain-C16	Brain-C18	Brain-C20	Brain-C22	Brain-C24	Brain-C24:1	Heart-C16	Heart-C18	Heart-C20	Heart-C22	Heart-C24	Heart-C24:1	Kidney-C16	K-C18	K-C20	K-C22	K-C24	K-C24:1	Liv-C16	Liv-C18	Liv-C20	Liv-C22	Liv-C24	Liv-C24:1	Lung-C16	Lung-C18	Lung-C20	Lung-C22	Lung-C24	Lung-C24:1	Spl-C16	Spl-C18	Spl-C20	Spl-C22	Spl-C24	Spl-C24:1
Brain-C16	0	-0.0732972	-0.306586	-0.576103	-0.0394575	-0.082582	-0.973314	-1.35825	-0.784542	-1.06611	-1.07688	-1.18805	0.510001	-0.05256	-0.0329433	0.114434	0.152976	-0.0847198	0.0809711	-0.0806947	-0.407311	-0.30604	-0.421765	-0.0836228	-0.124594	0.139824	0.220427	0.016257	0.285537	0.218021	0.0362999	0.0434486	-0.0769293	-0.169064	-0.278124	-0.114628
Brain-C18	-0.0732972	0	0.79978	-0.623921	0.362373	0.209699	-0.633997	-0.363908	-0.58686	-0.403449	-0.555648	0.00370544	0.844824	0.0705	0.294332	0.534112	0.824839	0.241395	-0.284685	0.623401	-0.24329	-0.450387	-0.266934	0.434867	-0.355391	0.588419	0.600284	0.421763	0.45044	0.510755	0.316593	0.568045	0.46263	0.255241	-0.0336757	0.182804
Brain-C20	-0.306586	0.79978	0	-0.977537	0.275981	0.433159	-0.470139	-0.395788	-0.476077	-0.498813	-0.518606	-0.211177	0.758981	-0.0814387	0.100395	0.351488	0.593251	-0.0401887	-0.413001	0.371599	-0.374031	-0.545289	-0.501522	0.173018	-0.569205	0.425436	0.341877	0.139593	0.218698	0.264956	0.0124661	0.201728	0.0994032	-0.0889691	-0.360479	-0.132129
Brain-C22	-0.576103	-0.623921	-0.977537	0	-0.437527	-0.331025	-0.373688	0.252865	-0.628584	-0.430763	-0.414002	0.175802	1.30021	-0.437021	-0.137091	0.140564	0.520286	-0.594568	-1.62714	0.341129	-0.595846	-1.09431	-0.922988	-0.29216	-2.05461	-0.00907485	-0.219457	-0.345891	-0.488945	-0.402591	-0.651698	-0.376521	-0.455255	-0.674035	-1.04029	-0.790874
Brain-C24	-0.0394575	0.362373	0.275981	-0.437527	0	0.826646	-0.0752954	0.283689	-0.0180546	0.148454	0.0525435	0.584134	0.70264	-0.187939	0.0675458	0.351044	0.656575	-0.00786165	-0.629493	0.657175	-0.468292	-0.861182	-0.517542	0.383939	-0.656136	0.365499	0.258723	0.153829	0.049028	0.184014	0.0431864	0.366671	0.32868	0.092567	-0.221855	-0.0364598
Brain-C24:1	-0.082582	0.209699	0.433159	-0.331025	0.826646	0	-0.733762	-0.257628	-0.434017	-0.117944	-0.425936	0.308688	0.958411	0.424283	0.674889	0.959869	1.26899	0.591464	0.0665487	1.15074	0.162377	-0.0293696	0.172811	1.15135	0.0248182	0.52785	0.684466	0.522213	0.531548	0.589291	0.685202	0.99501	0.884047	0.645621	0.297525	0.504712
Heart-C16	-0.973314	-0.633997	-0.470139	-0.373688	-0.0752954	-0.733762	0	-0.0365516	0.00311644	0.968665	0.900471	1.04838	0.899558	1.77809	2.31322	2.07237	1.96607	1.32088	0.782707	1.56186	1.81636	0.919708	1.25273	0.610506	0.921505	1.2745	1.3348	1.3571	1.25568	1.13845	1.44199	1.35784	1.21106	1.25328	0.863004	0.935852
Heart-C18	-1.35825	-0.363908	-0.395788	0.252865	0.283689	-0.257628	-0.0365516	0	-0.906248	-1.13003	-0.886074	0.1762	1.50974	1.19346	1.30559	1.10699	1.22869	0.686472	-0.0457849	0.988738	0.871893	0.378816	0.552663	0.54642	0.0268571	0.735018	0.881702	0.825286	0.879594	0.718142	0.347427	0.144664	0.0588017	0.186682	0.101308	0.15349
Heart-C20	-0.784542	-0.58686	-0.476077	-0.628584	-0.0180546	-0.434017	0.00311644	-0.906248	0	0.640911	-0.382114	0.209415	0.820278	3.19609	2.74823	2.04968	1.64607	1.85324	0.801306	1.09267	1.94709	1.72381	2.40269	0.590061	0.861004	2.50184	2.55941	2.31013	2.27974	2.10588	1.56883	1.42165	1.31905	1.43555	1.1575	1.21201
Heart-C22	-1.06611	-0.403449	-0.498813	-0.430763	0.148454	-0.117944	0.968665	-1.13003	0.640911	0	0.959941	-0.253885	0.700427	2.36752	2.6247	1.68492	1.29615	1.32881	0.543725	0.804945	2.51292	1.32369	1.54094	0.529935	0.57493	2.12168	1.8877	1.89537	1.7507	1.63066	0.974679	0.773789	0.706109	0.867197	0.793363	0.791791
Heart-C24	-1.07688	-0.555648	-0.518606	-0.414002	0.0525435	-0.425936	0.900471	-0.886074	-0.382114	0.959941	0	0.457608	1.08882	2.34265	2.93322	2.13158	1.79412	1.4638	0.744789	1.2417	2.32153	1.16958	1.45713	0.6398	0.801085	1.67885	1.73941	1.71142	1.69888	1.48461	1.23466	1.00422	0.910171	1.04625	0.860252	0.901966
Heart-C24:1	-1.18805	0.00370544	-0.211177	0.175802	0.584134	0.308688	1.04838	0.1762	0.209415	-0.253885	0.457608	0	0.888386	1.09748	1.18798	1.18758	1.43418	0.638614	-0.0656525	0.98981	1.16785	0.72246	0.773116	0.675673	-0.0706127	0.967033	0.829708	0.804664	0.713608	0.69553	0.247195	0.0698639	-0.00204239	0.14283	0.176517	0.190021
Kidney-C16	0.510001	0.844824	0.758981	1.30021	0.70264	0.958411	0.899558	1.50974	0.820278	0.700427	1.08882	0.888386	0	-1.05328	-1.26043	-1.23946	-0.813736	-0.532393	-1.41571	-0.157759	-0.486076	-0.412463	-0.365481	0.209942	-1.29435	-0.474498	-0.738443	-0.666329	-1.03895	-0.754618	-0.758816	-0.561154	-0.478375	-0.540577	-0.50267	-0.495092
K-C18	-0.05256	0.0705	-0.0814387	-0.437021	-0.187939	0.424283	1.77809	1.19346	3.19609	2.36752	2.34265	1.09748	-1.05328	0	0.335179	0.127936	-0.00029708	0.314252	-0.383084	-0.311475	0.667205	0.93667	1.13881	-0.320225	-0.239729	1.85905	0.960783	1.03429	0.507314	0.677515	0.154262	0.386452	0.492195	0.464764	0.364916	0.249858
K-C20	-0.0329433	0.294332	0.100395	-0.137091	0.0675458	0.674889	2.31322	1.30559	2.74823	2.6247	2.93322	1.18798	-1.26043	0.335179	0	-0.0449566	-0.167785	0.218604	-0.424095	-0.304542	1.98199	0.791008	0.934087	-0.0403111	-0.312254	1.10111	0.499431	0.596797	0.140263	0.338926	-0.059083	0.134912	0.253447	0.245512	0.259796	0.144808
K-C22	0.114434	0.534112	0.351488	0.140564	0.351044	0.959869	2.07237	1.10699	2.04968	1.68492	2.13158	1.18758	-1.23946	0.127936	-0.0449566	0	-0.1553	0.367083	-0.545904	-0.169332	0.780493	0.644352	0.763736	0.277212	-0.40074	0.732013	0.370372	0.395266	0.0133053	0.276126	-0.0121715	0.134163	0.231574	0.231307	0.285359	0.223435
K-C24	0.152976	0.824839	0.593251	0.520286	0.656575	1.26899	1.96607	1.22869	1.64607	1.29615	1.79412	1.43418	-0.813736	-0.00029708	-0.167785	-0.1553	0	0.167998	-0.564269	0.537039	0.542713	0.474911	0.513382	0.567837	-0.47287	0.284378	-0.0214052	0.0367083	-0.323013	-0.058083	-0.200296	-0.127806	-0.0263806	0.00571934	0.128513	0.0669765
K-C24:1	-0.0847198	0.241395	-0.0401887	-0.594568	-0.00786165	0.591464	1.32088	0.686472	1.85324	1.32881	1.4638	0.638614	-0.532393	0.314252	0.218604	0.367083	0.167998	0	-0.0411131	-0.0475072	0.295897	1.04651	0.596958	-0.0741674	-0.316906	0.822443	0.840297	0.460927	0.384785	0.729181	0.0632599	0.719081	0.823712	0.524497	0.14016	0.0418483
Liv-C16	0.0809711	-0.284685	-0.413001	-1.62714	-0.629493	0.0665487	0.782707	-0.0457849	0.801306	0.543725	0.744789	-0.0656525	-1.41571	-0.383084	-0.424095	-0.545904	-0.564269	-0.0411131	0	-1.31395	-0.718415	-0.151889	-0.479214	-1.03724	0.617822	0.699114	0.58531	0.639704	0.807619	0.778735	0.227514	0.28184	0.307125	0.280775	0.415529	0.262963
Liv-C18	-0.0806947	0.623401	0.371599	0.341129	0.657175	1.15074	1.56186	0.988738	1.09267	0.804945	1.2417	0.98981	-0.157759	-0.311475	-0.304542	-0.169332	0.537039	-0.0475072	-1.31395	0	-0.0512873	0.0219641	-0.00497044	0.506202	-1.07452	0.423799	0.128419	0.124078	-0.134017	0.0708527	-0.406106	-0.243081	-0.204238	-0.244371	-0.167877	-0.161765
Liv-C20	-0.407311	-0.24329	-0.374031	-0.595846	-0.468292	0.162377	1.81636	0.871893	1.94709	2.51292	2.32153	1.16785	-0.486076	0.667205	1.98199	0.780493	0.542713	0.295897	-0.718415	-0.0512873	0	-0.113308	0.205376	-0.898688	-0.42902	1.49668	0.933042	1.01551	0.648397	0.738656	0.176768	0.405136	0.452755	0.37878	0.182322	0.158322
Liv-C22	-0.30604	-0.450387	-0.545289	-1.09431	-0.861182	-0.0293696	0.919708	0.378816	1.72381	1.32369	1.16958	0.72246	-0.412463	0.93667	0.791008	0.644352	0.474911	1.04651	-0.151889	0.0219641	-0.113308	0	0.7237	-1.32524	-0.029404	1.97026	2.22314	1.59438	1.21602	1.5715	0.826534	1.01572	1.06392	1.04603	0.674568	0.647804
Liv-C24	-0.421765	-0.266934	-0.501522	-0.922988	-0.517542	0.172811	1.25273	0.552663	2.40269	1.54094	1.45713	0.773116	-0.365481	1.13881	0.934087	0.763736	0.513382	0.596958	-0.479214	-0.00497044	0.205376	0.7237	0	-1.26931	-0.489005	1.88377	1.51058	1.26296	0.91328	1.11556	0.370504	0.626212	0.656844	0.560648	0.186043	0.209262
Liv-C24:1	-0.0836228	0.434867	0.173018	-0.29216	0.383939	1.15135	0.610506	0.54642	0.590061	0.529935	0.6398	0.675673	0.209942	-0.320225	-0.0403111	0.277212	0.567837	-0.0741674	-1.03724	0.506202	-0.898688	-1.32524	-1.26931	0	-0.980412	0.551245	0.32678	0.236734	0.0892263	0.261363	-0.117232	0.212562	0.189725	-0.0266387	-0.289103	-0.124704
Lung-C16	-0.124594	-0.355391	-0.569205	-2.05461	-0.656136	0.0248182	0.921505	0.0268571	0.861004	0.57493	0.801085	-0.0706127	-1.29435	-0.239729	-0.312254	-0.40074	-0.47287	-0.316906	0.617822	-1.07452	-0.42902	-0.029404	-0.489005	-0.980412	0	0.656341	0.506361	0.572838	0.806391	0.65652	-0.146489	-0.0228197	-0.0128795	-0.0986053	0.0145639	-0.140956
Lung-C18	0.139824	0.588419	0.425436	-0.00907485	0.365499	0.52785	1.2745	0.735018	2.50184	2.12168	1.67885	0.967033	-0.474498	1.85905	1.10111	0.732013	0.284378	0.822443	0.699114	0.423799	1.49668	1.97026	1.88377	0.551245	0.656341	0	0.429965	0.595802	0.0917321	0.0779635	0.60618	0.52552	0.658562	0.797504	0.810734	0.614011
Lung-C20	0.220427	0.600284	0.341877	-0.219457	0.258723	0.684466	1.3348	0.881702	2.55941	1.8877	1.73941	0.829708	-0.738443	0.960783	0.499431	0.370372	-0.0214052	0.840297	0.58531	0.128419	0.933042	2.22314	1.51058	0.32678	0.506361	0.429965	0	-0.197756	-0.657451	-0.175659	0.634404	0.56704	0.746346	0.92914	0.903673	0.643389
Lung-C22	0.016257	0.421763	0.139593	-0.345891	0.153829	0.522213	1.3571	0.825286	2.31013	1.89537	1.71142	0.804664	-0.666329	1.03429	0.596797	0.395266	0.0367083	0.460927	0.639704	0.124078	1.01551	1.59438	1.26296	0.236734	0.572838	0.595802	-0.197756	0	0.161268	-1.24693	0.380729	0.290139	0.450062	0.595017	0.648236	0.379606
Lung-C24	0.285537	0.45044	0.218698	-0.488945	0.049028	0.531548	1.25568	0.879594	2.27974	1.7507	1.69888	0.713608	-1.03895	0.507314	0.140263	0.0133053	-0.323013	0.384785	0.807619	-0.134017	0.648397	1.21602	0.91328	0.0892263	0.806391	0.0917321	-0.657451	0.161268	0	-0.00590259	0.483918	0.366467	0.537132	0.707084	0.846081	0.515743
Lung-C24:1	0.218021	0.510755	0.264956	-0.402591	0.184014	0.589291	1.13845	0.718142	2.10588	1.63066	1.48461	0.69553	-0.754618	0.677515	0.338926	0.276126	-0.058083	0.729181	0.778735	0.0708527	0.738656	1.5715	1.11556	0.261363	0.65652	0.0779635	-0.175659	-1.24693	-0.00590259	0	0.887803	0.699643	0.894018	1.1981	1.17656	0.768913
Spl-C16	0.0362999	0.316593	0.0124661	-0.651698	0.0431864	0.685202	1.44199	0.347427	1.56883	0.974679	1.23466	0.247195	-0.758816	0.154262	-0.059083	-0.0121715	-0.200296	0.0632599	0.227514	-0.406106	0.176768	0.826534	0.370504	-0.117232	-0.146489	0.60618	0.634404	0.380729	0.483918	0.887803	0	0.742902	1.04044	0.884804	1.4831	0.809163
Spl-C18	0.0434486	0.568045	0.201728	-0.376521	0.366671	0.99501	1.35784	0.144664	1.42165	0.773789	1.00422	0.0698639	-0.561154	0.386452	0.134912	0.134163	-0.127806	0.719081	0.28184	-0.243081	0.405136	1.01572	0.626212	0.212562	-0.0228197	0.52552	0.56704	0.290139	0.366467	0.699643	0.742902	0	0.970508	0.44107	0.944576	1.50027
Spl-C20	-0.0769293	0.46263	0.0994032	-0.455255	0.32868	0.884047	1.21106	0.0588017	1.31905	0.706109	0.910171	-0.00204239	-0.478375	0.492195	0.253447	0.231574	-0.0263806	0.823712	0.307125	-0.204238	0.452755	1.06392	0.656844	0.189725	-0.0128795	0.658562	0.746346	0.450062	0.537132	0.894018	1.04044	0.970508	0	0.564789	1.00712	1.34901
Spl-C22	-0.169064	0.255241	-0.0889691	-0.674035	0.092567	0.645621	1.25328	0.186682	1.43555	0.867197	1.04625	0.14283	-0.540577	0.464764	0.245512	0.231307	0.00571934	0.524497	0.280775	-0.244371	0.37878	1.04603	0.560648	-0.0266387	-0.0986053	0.797504	0.92914	0.595017	0.707084	1.1981	0.884804	0.44107	0.564789	0	0.96881	0.421382
Spl-C24	-0.278124	-0.0336757	-0.360479	-1.04029	-0.221855	0.297525	0.863004	0.101308	1.1575	0.793363	0.860252	0.176517	-0.50267	0.364916	0.259796	0.285359	0.128513	0.14016	0.415529	-0.167877	0.182322	0.674568	0.186043	-0.289103	0.0145639	0.810734	0.903673	0.648236	0.846081	1.17656	1.4831	0.944576	1.00712	0.96881	0	-0.0493932
Spl-C24:1	-0.114628	0.182804	-0.132129	-0.790874	-0.0364598	0.504712	0.935852	0.15349	1.21201	0.791791	0.901966	0.190021	-0.495092	0.249858	0.144808	0.223435	0.0669765	0.0418483	0.262963	-0.161765	0.158322	0.647804	0.209262	-0.124704	-0.140956	0.614011	0.643389	0.379606	0.515743	0.768913	0.809163	1.50027	1.34901	0.421382	-0.0493932	0

## Sheet: Supplementary Table 10
Z-Value: Ceramide
		Brain-C16	Brain-C18	Brain-C20	Brain-C22	Brain-C24	Brain-C24:1	Heart-C16	Heart-C18	Heart-C20	Heart-C22	Heart-C24	Heart-C24:1	Kidney-C16	K-C18	K-C20	K-C22	K-C24	K-C24:1	Liv-C16	Liv-C18	Liv-C20	Liv-C22	Liv-C24	Liv-C24:1	Lung-C16	Lung-C18	Lung-C20	Lung-C22	Lung-C24	Lung-C24:1	Spl-C16	Spl-C18	Spl-C20	Spl-C22	Spl-C24	Spl-C24:1
	Brain-C16	0	0.162124	-0.371726	0.0949425	-0.136239	0.402108	1.05675	0.209678	0.365487	1.35829	1.50437	1.90578	-0.691357	1.20461	-0.147721	-0.543285	-0.146686	-0.545608	1.26125	1.02742	0.46443	1.57027	1.3174	-0.0118754	0.212399	0.301559	0.0924703	0.215311	0.370106	0.18233	-1.08616	-2.64322	-1.39266	-1.18295	-0.408525	-1.02216
	Brain-C18	0.162124	0	0.716813	0.365308	0.0743515	0.0751318	0.616365	0.287612	0.226788	0.865212	3.9402	2.61532	-1.25521	1.47845	-0.732241	-1.06601	0.0334854	-1.12317	1.0597	1.05997	0.928887	1.93171	1.84591	0.0147978	0.324466	0.4682	0.227734	0.336263	0.476039	0.240505	-0.625708	-1.93729	-1.47796	-0.923741	0.0709157	-0.411603
	Brain-C20	-0.371726	0.716813	0	-0.330645	-0.544627	-0.691208	0.838064	0.0233824	-0.151132	0.693307	1.47188	2.65259	-0.975344	0.869469	-0.732463	-0.978083	-0.00924952	-1.18682	0.72194	0.728343	0.752306	1.26458	1.30198	-0.168991	-0.0851745	-0.00223722	-0.193246	-0.0690129	0.0855977	-0.133681	-0.507663	-2.10884	-0.991466	-0.602433	-0.00286087	-0.282792
	Brain-C22	0.0949425	0.365308	-0.330645	0	-1.38204	-0.324243	1.0398	0.5137	0.167278	1.00688	1.25625	1.86872	-1.63564	1.25933	-0.708802	-1.29703	-0.252358	-1.28372	0.705953	0.696431	0.562005	1.9511	1.89003	-0.378017	0.25239	0.43801	0.147402	0.264617	0.412349	0.158175	-0.67958	-2.56407	-1.16181	-0.642648	0.157845	-0.364575
	Brain-C24	-0.136239	0.0743515	-0.544627	-1.38204	0	-0.480766	1.12469	0.578796	0.216671	1.10362	1.06516	1.73186	-2.19977	1.17244	-0.753194	-1.51805	-0.226616	-1.41393	0.553698	0.562639	0.489764	2.07622	2.4718	-0.507492	0.325059	0.498817	0.210114	0.341851	0.49362	0.221738	-0.668661	-2.68888	-1.02523	-0.558656	0.241502	-0.284532
	Brain-C24:1	0.402108	0.0751318	-0.691208	-0.324243	-0.480766	0	1.66848	0.615767	0.064686	1.22624	0.912856	2.01165	-0.579279	1.41402	-0.103166	-0.537351	-0.760412	-0.58461	0.961928	0.82686	0.117982	0.919992	0.638054	-0.278646	-0.265161	-0.128949	-0.339747	-0.2663	-0.095859	-0.252995	-0.873625	-1.66697	-1.64618	-0.971251	-0.433439	-1.18866
	Heart-C16	1.05675	0.616365	0.838064	1.0398	1.12469	1.66848	0	2.84728	2.32227	1.4171	0.538388	-1.26487	-0.812877	1.48385	0.123608	-0.456427	-0.244312	-0.0623945	1.14729	0.881291	0.308978	1.14067	0.936565	-0.622736	2.25805	3.88041	2.11249	2.20284	2.08675	1.68611	-1.98938	-0.254784	-0.692025	-1.1392	-0.584987	-1.26916
	Heart-C18	0.209678	0.287612	0.0233824	0.5137	0.578796	0.615767	2.84728	0	1.71141	3.00845	1.21494	0.769568	0.305298	1.6113	1.48131	0.249298	-0.351581	0.480697	0.555332	0.307614	-0.442578	1.26262	0.977015	-0.681696	1.1553	1.80486	0.8383	1.13886	1.32289	0.981272	-3.84183	-1.47355	-0.451468	-1.71157	-1.974	-1.94419
	Heart-C20	0.365487	0.226788	-0.151132	0.167278	0.216671	0.064686	2.32227	1.71141	0	0.595914	-0.346461	0.700229	-0.84765	1.1019	0.0991076	-0.914166	-2.08089	-0.89771	-0.747961	-0.437176	-0.780052	0.371636	-0.00927099	-2.41214	0.497178	1.12314	0.239237	0.416895	0.625893	-0.484105	-0.815691	-0.715458	-0.274237	-0.421378	-0.137609	-0.187667
	Heart-C22	1.35829	0.865212	0.693307	1.00688	1.10362	1.22624	1.4171	3.00845	0.595914	0	-0.16976	0.332757	-1.91538	3.41825	-0.900074	-1.64463	-0.990911	-1.42354	0.364468	0.369299	-0.012927	1.15504	0.590754	-1.25619	0.599486	1.32944	0.501859	0.571849	0.539393	0.241563	-0.228417	-0.692085	-0.828216	-1.08104	0.00783467	-0.959725
	Heart-C24	1.50437	3.9402	1.47188	1.25625	1.06516	0.912856	0.538388	1.21494	-0.346461	-0.16976	0	2.42203	-2.51551	1.01693	-1.68692	-4.1422	-0.904183	-3.23943	2.52697	2.13812	0.752411	0.879918	1.17311	-0.386943	-0.204553	0.25068	-0.222649	-0.217301	-0.20194	-0.443152	0.524273	-0.987738	-2.03388	-0.563794	-0.0821569	2.03626
	Heart-C24:1	1.90578	2.61532	2.65259	1.86872	1.73186	2.01165	-1.26487	0.769568	0.700229	0.332757	2.42203	0	-1.30684	0.462135	-0.840155	-1.49924	0.518644	-2.08527	2.59921	3.43583	1.11664	0.840569	1.26169	0.262339	0.849397	1.44781	0.835151	0.820289	0.687995	0.52016	-0.257436	-0.189272	-1.5551	-0.59738	-0.957317	-0.777239
	Kidney-C16	-0.691357	-1.25521	-0.975344	-1.63564	-2.19977	-0.579279	-0.812877	0.305298	-0.84765	-1.91538	-2.51551	-1.30684	0	0.159855	-1.46528	0.0486773	-0.896787	0.293278	-0.509616	-0.15535	0.108793	-1.419	-3.65741	0.5537	-0.740578	-0.674533	-0.516934	-0.754192	-0.837283	-0.662113	1.7287	1.79318	-0.087264	0.199297	1.99052	1.73077
	K-C18	1.20461	1.47845	0.869469	1.25933	1.17244	1.41402	1.48385	1.6113	1.1019	3.41825	1.01693	0.462135	0.159855	0	0.560202	0.335763	-0.192403	0.184704	0.330415	-0.0130237	-0.735768	-0.420912	-0.421432	-0.473444	0.289669	0.373694	0.223118	0.255746	0.191993	0.241081	-1.04049	-0.00929383	0.623548	-0.517648	-0.949108	-1.61914
	K-C20	-0.147721	-0.732241	-0.732463	-0.708802	-0.753194	-0.103166	0.123608	1.48131	0.0991076	-0.900074	-1.68692	-0.840155	-1.46528	0.560202	0	-0.370641	-1.60243	0.158949	-0.259798	-0.0130239	-0.246427	-0.455777	-0.763357	0.137361	-0.238878	-0.0431486	-0.068786	-0.261496	-0.333376	-0.234996	1.28159	0.805138	-0.321729	-0.134691	2.23625	1.12844
	K-C22	-0.543285	-1.06601	-0.978083	-1.29703	-1.51805	-0.537351	-0.456427	0.249298	-0.914166	-1.64463	-4.1422	-1.49924	0.0486773	0.335763	-0.370641	0	-1.35682	0.162196	-0.506734	-0.159197	-0.065567	-0.992318	-1.57898	0.458957	-0.854678	-0.699441	-0.646142	-0.8766	-0.940037	-0.800849	1.50149	1.12829	-0.188951	0.0443375	0.999948	2.45427
	K-C24	-0.146686	0.0334854	-0.00924952	-0.252358	-0.226616	-0.760412	-0.244312	-0.351581	-2.08089	-0.990911	-0.904183	0.518644	-0.896787	-0.192403	-1.60243	-1.35682	0	-1.60456	-0.480485	-0.211843	0.580265	0.0607599	0.12448	-0.568065	-0.8346	-0.55202	-0.784916	-0.811152	-0.759233	-0.98999	0.861276	-0.344896	-0.0677159	0.809475	1.1203	1.30104
	K-C24:1	-0.545608	-1.12317	-1.18682	-1.28372	-1.41393	-0.58461	-0.0623945	0.480697	-0.89771	-1.42354	-3.23943	-2.08527	0.293278	0.184704	0.158949	0.162196	-1.60456	0	-0.800478	-0.454914	-0.428614	-1.04972	-1.58665	0.0140641	-0.861689	-0.689265	-0.652315	-0.881661	-0.968325	-0.853559	1.50281	1.0817	0.069765	0.226558	0.722429	1.83048
	Liv-C16	1.26125	1.0597	0.72194	0.705953	0.553698	0.961928	1.14729	0.555332	-0.747961	0.364468	2.52697	2.59921	-0.509616	0.330415	-0.259798	-0.506734	-0.480485	-0.800478	0	0.358037	-0.344327	-0.143887	-0.400468	-1.30373	-1.17114	-0.696648	-1.26048	-1.21684	-1.51891	-1.35786	-0.2452	-0.640302	-1.06242	-0.00947115	-0.381085	-0.598806
	Liv-C18	1.02742	1.05997	0.728343	0.696431	0.562639	0.82686	0.881291	0.307614	-0.437176	0.369299	2.13812	3.43583	-0.15535	-0.0130237	-0.0130239	-0.159197	-0.211843	-0.454914	0.358037	0	-0.801209	-0.534861	-0.709253	-0.861864	-0.846221	-0.69692	-1.00277	-0.871483	-0.945297	-0.940657	-0.262395	-0.400562	-0.596981	-0.0175805	-0.679578	-0.64422
	Liv-C20	0.46443	0.928887	0.752306	0.562005	0.489764	0.117982	0.308978	-0.442578	-0.780052	-0.012927	0.752411	1.11664	0.108793	-0.735768	-0.246427	-0.065567	0.580265	-0.428614	-0.344327	-0.801209	0	-0.568602	-0.470287	-0.454541	-0.895196	-0.933834	-1.10903	-0.893114	-0.888098	-0.98874	-0.00133664	-0.286286	0.605969	0.429361	-0.377527	-0.240242
	Liv-C22	1.57027	1.93171	1.26458	1.9511	2.07622	0.919992	1.14067	1.26262	0.371636	1.15504	0.879918	0.840569	-1.419	-0.420912	-0.455777	-0.992318	0.0607599	-1.04972	-0.143887	-0.534861	-0.568602	0	-0.266723	-1.63083	0.379173	0.734728	0.215981	0.363734	0.287494	0.112092	-0.647469	-1.73121	0.497691	1.00922	0.0868227	-0.744501
	Liv-C24	1.3174	1.84591	1.30198	1.89003	2.4718	0.638054	0.936565	0.977015	-0.00927099	0.590754	1.17311	1.26169	-3.65741	-0.421432	-0.763357	-1.57898	0.12448	-1.58665	-0.400468	-0.709253	-0.470287	-0.266723	0	-1.9003	0.101426	0.377758	-0.033075	0.0958726	-0.0152911	-0.162264	-0.285325	-1.20475	0.442745	1.18342	0.28519	-0.410279
	Liv-C24:1	-0.0118754	0.0147978	-0.168991	-0.378017	-0.507492	-0.278646	-0.622736	-0.681696	-2.41214	-1.25619	-0.386943	0.262339	0.5537	-0.473444	0.137361	0.458957	-0.568065	0.0140641	-1.30373	-0.861864	-0.454541	-1.63083	-1.9003	0	-2.15556	-1.62751	-1.95715	-2.26011	-2.53545	-2.15395	1.00673	0.839414	0.437291	0.705561	-0.223555	0.627598
	Lung-C16	0.212399	0.324466	-0.0851745	0.25239	0.325059	-0.265161	2.25805	1.1553	0.497178	0.599486	-0.204553	0.849397	-0.740578	0.289669	-0.238878	-0.854678	-0.8346	-0.861689	-1.17114	-0.846221	-0.895196	0.379173	0.101426	-2.15556	0	0.249641	-0.127202	-0.461332	0.88982	-0.0523781	-0.586245	-0.892633	0.131368	0.28723	0.340564	-0.10485
	Lung-C18	0.301559	0.4682	-0.00223722	0.43801	0.498817	-0.128949	3.88041	1.80486	1.12314	1.32944	0.25068	1.44781	-0.674533	0.373694	-0.0431486	-0.699441	-0.55202	-0.689265	-0.696648	-0.69692	-0.933834	0.734728	0.377758	-1.62751	0.249641	0	-0.337525	0.221273	0.54915	0.160005	-1.12954	-1.30559	0.0328669	0.0177772	-0.0176414	-0.556206
	Lung-C20	0.0924703	0.227734	-0.193246	0.147402	0.210114	-0.339747	2.11249	0.8383	0.239237	0.501859	-0.222649	0.835151	-0.516934	0.223118	-0.068786	-0.646142	-0.784916	-0.652315	-1.26048	-1.00277	-1.10903	0.215981	-0.033075	-1.95715	-0.127202	-0.337525	0	-0.128261	0.205942	1.30101	-0.586276	-0.788644	0.25136	0.265071	0.257656	-0.130094
	Lung-C22	0.215311	0.336263	-0.0690129	0.264617	0.341851	-0.2663	2.20284	1.13886	0.416895	0.571849	-0.217301	0.820289	-0.754192	0.255746	-0.261496	-0.8766	-0.811152	-0.881661	-1.21684	-0.871483	-0.893114	0.363734	0.0958726	-2.26011	-0.461332	0.221273	-0.128261	0	0.975234	-0.141188	-0.54247	-0.878242	0.155189	0.324849	0.37053	-0.0796278
	Lung-C24	0.370106	0.476039	0.0855977	0.412349	0.49362	-0.095859	2.08675	1.32289	0.625893	0.539393	-0.20194	0.687995	-0.837283	0.191993	-0.333376	-0.940037	-0.759233	-0.968325	-1.51891	-0.945297	-0.888098	0.287494	-0.0152911	-2.53545	0.88982	0.54915	0.205942	0.975234	0	-0.638386	-0.487275	-0.799689	0.196813	0.458979	0.4122	-0.0812883
	Lung-C24:1	0.18233	0.240505	-0.133681	0.158175	0.221738	-0.252995	1.68611	0.981272	-0.484105	0.241563	-0.443152	0.52016	-0.662113	0.241081	-0.234996	-0.800849	-0.98999	-0.853559	-1.35786	-0.940657	-0.98874	0.112092	-0.162264	-2.15395	-0.0523781	0.160005	1.30101	-0.141188	-0.638386	0	-0.34078	-0.59654	0.218844	0.415485	0.451388	0.0832351
	Spl-C16	-1.08616	-0.625708	-0.507663	-0.67958	-0.668661	-0.873625	-1.98938	-3.84183	-0.815691	-0.228417	0.524273	-0.257436	1.7287	-1.04049	1.28159	1.50149	0.861276	1.50281	-0.2452	-0.262395	-0.00133664	-0.647469	-0.285325	1.00673	-0.586245	-1.12954	-0.586276	-0.54247	-0.487275	-0.34078	0	0.404833	0.675461	-0.0870266	-1.10973	0.197679
	Spl-C18	-2.64322	-1.93729	-2.10884	-2.56407	-2.68888	-1.66697	-0.254784	-1.47355	-0.715458	-0.692085	-0.987738	-0.189272	1.79318	-0.00929383	0.805138	1.12829	-0.344896	1.0817	-0.640302	-0.400562	-0.286286	-1.73121	-1.20475	0.839414	-0.892633	-1.30559	-0.788644	-0.878242	-0.799689	-0.59654	0.404833	0	0.244933	-0.51181	-0.343828	0.692264
	Spl-C20	-1.39266	-1.47796	-0.991466	-1.16181	-1.02523	-1.64618	-0.692025	-0.451468	-0.274237	-0.828216	-2.03388	-1.5551	-0.087264	0.623548	-0.321729	-0.188951	-0.0677159	0.069765	-1.06242	-0.596981	0.605969	0.497691	0.442745	0.437291	0.131368	0.0328669	0.25136	0.155189	0.196813	0.218844	0.675461	0.244933	0	0.273087	0.999153	1.32211
	Spl-C22	-1.18295	-0.923741	-0.602433	-0.642648	-0.558656	-0.971251	-1.1392	-1.71157	-0.421378	-1.08104	-0.563794	-0.59738	0.199297	-0.517648	-0.134691	0.0443375	0.809475	0.226558	-0.00947115	-0.0175805	0.429361	1.00922	1.18342	0.705561	0.28723	0.0177772	0.265071	0.324849	0.458979	0.415485	-0.0870266	-0.51181	0.273087	0	0.935627	0.462033
	Spl-C24	-0.408525	0.0709157	-0.00286087	0.157845	0.241502	-0.433439	-0.584987	-1.974	-0.137609	0.00783467	-0.0821569	-0.957317	1.99052	-0.949108	2.23625	0.999948	1.1203	0.722429	-0.381085	-0.679578	-0.377527	0.0868227	0.28519	-0.223555	0.340564	-0.0176414	0.257656	0.37053	0.4122	0.451388	-1.10973	-0.343828	0.999153	0.935627	0	-0.772441
	Spl-C24:1	-1.02216	-0.411603	-0.282792	-0.364575	-0.284532	-1.18866	-1.26916	-1.94419	-0.187667	-0.959725	2.03626	-0.777239	1.73077	-1.61914	1.12844	2.45427	1.30104	1.83048	-0.598806	-0.64422	-0.240242	-0.744501	-0.410279	0.627598	-0.10485	-0.556206	-0.130094	-0.0796278	-0.0812883	0.0832351	0.197679	0.692264	1.32211	0.462033	-0.772441	0

[truncated: 12 more sheets: Supplementary Table 11, Supplementary Table 12, Supplementary Table 13, Supplementary Table 14, Supplementary Table 15, Supplementary Table 16, Supplementary Table 17, Supplementary Table 18, Supplementary Table 19, Supplementary Table 20, Supplementary Table 21, Supplementary Table 22]
